# Supplementary material for: Diaqua­bis­(dihydrogen 3-aza­niumyl-1-hy­droxy­propyl­idene-1,1-di­phos­phon­ato-κ2 O,O′)cobalt(II)
Source: Acta Crystallogr Sect E Struct Rep Online. 2011 Nov 5;67(Pt 12):m1694. doi: 10.1107/S1600536811045120 (PMC3238620; doi:10.1107/S1600536811045120)
Supplement: Supplementary file 2 [file e-67-m1694-Isup2.hkl]

#
# h,k,l, Fc-squared, Fo-squared, sigma(Fo-squared) and status flag
#
data_I
_shelx_title ' 22 in P2(1)/n               New: P21/c'
_shelx_refln_list_code          4
_shelx_F_calc_maximum      147.66
_exptl_crystal_F_000       578.00
_reflns_d_resolution_high  0.6989
 
loop_
 _symmetry_equiv_pos_as_xyz
 'x, y, z'
 '-x, y+1/2, -z+1/2'
 '-x, -y, -z'
 'x, -y-1/2, z-1/2'
 
_cell_length_a     7.3292
_cell_length_b    10.8172
_cell_length_c    12.6403
_cell_angle_alpha  90.000
_cell_angle_beta  120.801
_cell_angle_gamma  90.000
 
_shelx_F_squared_multiplier     1.000
 
loop_
 _refln_index_h
 _refln_index_k
 _refln_index_l
 _refln_F_squared_calc
 _refln_F_squared_meas
 _refln_F_squared_sigma
 _refln_observed_status
   1   0   0    11634.24    11681.55    112.37 o
   2   0   0     8011.73     9111.84    103.00 o
   3   0   0     4754.53     5300.70     62.78 o
   4   0   0      663.92      690.60     30.54 o
   5   0   0      249.42      206.38      9.25 o
   6   0   0       74.21       83.55      7.67 o
   7   0   0     4134.76     4073.31     94.42 o
   8   0   0     2683.05     2624.63     70.70 o
   9   0   0        9.88       14.99      9.84 o
   1   1   0     2111.31     2304.79     18.99 o
   2   1   0      429.58      394.46      6.34 o
   3   1   0      554.14      552.55      7.45 o
   4   1   0       13.42       13.60      1.78 o
   5   1   0      583.40      618.17     17.24 o
   6   1   0      103.53       94.50      6.59 o
   7   1   0       98.20      106.05     19.46 o
   8   1   0        0.15        7.67      5.96 o
   0   2   0      528.28      607.93      8.36 o
   1   2   0     4774.63     5364.98     47.62 o
   2   2   0     1714.82     1304.71     12.25 o
   3   2   0     2551.23     2554.38     22.29 o
   4   2   0      139.05      155.86      4.08 o
   5   2   0      831.05      785.43     10.34 o
   6   2   0     1115.88     1087.17     20.55 o
   7   2   0      549.61      542.23     17.64 o
   8   2   0        1.75        6.08      5.73 o
   1   3   0     2289.56     2311.91     19.85 o
   2   3   0     2475.43     2498.17     24.71 o
   3   3   0     1705.29     1844.13     17.46 o
   4   3   0      706.15      705.90      9.41 o
   5   3   0      141.07      163.17      6.49 o
   6   3   0      596.51      554.83     16.72 o
   7   3   0      113.88      115.76      9.55 o
   8   3   0        1.25        1.70      7.38 o
   0   4   0     7834.46     8947.03    167.24 o
   1   4   0     1197.57     1111.78     11.29 o
   2   4   0      304.79      291.57      5.82 o
   3   4   0      795.86      737.65     10.53 o
   4   4   0     3186.17     3039.24     27.95 o
   5   4   0       82.89       89.92      5.38 o
   6   4   0      898.02      817.12     24.56 o
   7   4   0       85.89       76.90      8.21 o
   8   4   0       94.71       86.08      9.40 o
   1   5   0        2.92        1.52      1.45 o
   2   5   0      920.74      974.00     12.05 o
   3   5   0       18.59       15.41      2.58 o
   4   5   0       28.37       33.60      2.91 o
   5   5   0      105.97      100.32      4.86 o
   6   5   0        0.05       -0.42      3.62 o
   7   5   0      218.81      244.86     12.62 o
   8   5   0       17.06       18.53      6.37 o
   0   6   0     1884.56     1919.21     25.63 o
   1   6   0     2753.55     2667.08     24.56 o
   2   6   0       65.59       94.87      4.08 o
   3   6   0     2219.43     2164.70     23.42 o
   4   6   0     1119.81     1178.40     17.74 o
   5   6   0      705.07      720.11     14.80 o
   6   6   0      382.19      384.27     13.91 o
   7   6   0      364.39      365.58     14.61 o
   8   6   0        6.99       -1.21      5.34 o
   1   7   0       25.06       34.77      2.74 o
   2   7   0       24.08       28.03      3.77 o
   3   7   0      661.96      647.96     10.74 o
   4   7   0      604.78      596.70     10.42 o
   5   7   0        0.13        7.42      3.77 o
   6   7   0      488.17      515.07     16.22 o
   7   7   0      497.17      489.69     16.90 o
   8   7   0       18.01       15.66      7.83 o
   0   8   0      254.86      242.90     11.90 o
   1   8   0        5.84        5.45      2.41 o
   2   8   0     2760.52     2815.15     30.25 o
   3   8   0      331.36      356.39      8.18 o
   4   8   0      424.20      451.51     11.48 o
   5   8   0      919.83      911.14     18.17 o
   6   8   0     1440.66     1371.27     37.81 o
   7   8   0       59.30       58.17      9.40 o
   1   9   0       27.00        8.65      6.66 o
   2   9   0      387.39      386.01     13.48 o
   3   9   0     1091.54     1087.65     49.67 o
   4   9   0        2.08       -5.37      5.37 o
   5   9   0      897.85      989.10     44.41 o
   6   9   0      648.40      696.26     24.61 o
   7   9   0       49.69       54.14      9.17 o
   0  10   0     6137.81     5769.22    131.78 o
   1  10   0     1063.32     1001.68     26.80 o
   2  10   0      392.72      365.82     28.41 o
   3  10   0      861.32      916.23     25.31 o
   4  10   0      931.07      969.02     26.12 o
   5  10   0        4.45       12.93      6.71 o
   6  10   0      353.79      372.74     18.35 o
   1  11   0     1484.92     1350.52     33.44 o
   2  11   0      491.61      461.48     18.90 o
   3  11   0      178.81      167.73     13.31 o
   4  11   0      213.13      206.99     14.30 o
   5  11   0        2.21       13.20     11.63 o
   6  11   0      454.63      400.26     19.24 o
   0  12   0      531.64      500.94     28.64 o
   1  12   0      982.20     1017.03     55.15 o
   2  12   0     1612.32     1622.42     39.07 o
   3  12   0       14.67       27.61      8.50 o
   4  12   0      336.22      371.65     18.53 o
   5  12   0        2.09       24.61     13.20 o
   1  13   0      204.57      199.87     15.83 o
   2  13   0      195.31      191.92     30.09 o
   3  13   0       10.05       30.55     10.85 o
   4  13   0      131.57      134.69     20.58 o
   0  14   0      396.72      374.98     28.19 o
   1  14   0      777.21      746.74     27.36 o
   2  14   0       45.33       57.59     11.47 o
   3  14   0      122.02      137.60     17.56 o
   1  15   0       18.67        8.01      8.94 o
   2  15   0      287.80      289.97     20.95 o
  -9   1   1      368.57      395.68     18.03 o
  -8   1   1      239.32      247.59     13.20 o
  -7   1   1       47.77       50.21     16.22 o
  -6   1   1        1.98       -2.22      2.67 o
  -5   1   1       15.32       31.58      3.60 o
  -4   1   1     1933.23     1891.72     19.35 o
  -3   1   1     5377.02     5373.02     53.59 o
  -2   1   1    14216.84    14330.59    127.17 o
  -1   1   1     3804.51     3912.12     34.69 o
   0   1   1     3526.52     3575.01     35.11 o
   1   1   1      983.89      905.95      8.47 o
   2   1   1     3856.35     4295.72     34.38 o
   3   1   1      324.71      277.34      4.09 o
   4   1   1     3490.35     3587.46     28.91 o
   5   1   1     1857.90     1877.05     24.32 o
   6   1   1      589.82      594.34     16.99 o
   7   1   1     1333.18     1307.74     29.48 o
   8   1   1      896.90      893.79     36.13 o
  -9   2   1       87.07       75.05     18.23 o
  -8   2   1      492.17      465.05     21.03 o
  -7   2   1        8.20        5.09      4.71 o
  -6   2   1        9.06       10.72      3.21 o
  -5   2   1      181.89      213.37      8.44 o
  -4   2   1       53.14       48.47      2.81 o
  -3   2   1     4716.62     5178.39     39.37 o
  -2   2   1     6463.31     6812.87     68.12 o
  -1   2   1     9868.05    10481.77     81.97 o
   0   2   1     4315.67     4926.41     35.57 o
   1   2   1       80.19       56.68      4.04 o
   2   2   1      207.76      235.05      4.03 o
   3   2   1      163.72      166.55      3.19 o
   4   2   1      300.10      269.95      5.21 o
   5   2   1     2368.58     2213.37     27.61 o
   6   2   1      148.45      119.53      8.59 o
   7   2   1     1112.02     1087.05     26.31 o
   8   2   1      155.32      160.03     12.10 o
  -9   3   1     1035.89     1018.09     28.70 o
  -8   3   1      178.34      194.88     13.11 o
  -7   3   1      193.01      193.29     18.79 o
  -6   3   1      900.34      863.32     17.88 o
  -5   3   1        3.68       -0.65      2.11 o
  -4   3   1     1466.90     1556.85     14.20 o
  -3   3   1     5476.28     5787.30     47.96 o
  -2   3   1    19808.83    21492.84    328.49 o
  -1   3   1     2223.43     2477.75     19.46 o
   0   3   1       80.10       89.54      2.21 o
   1   3   1     1657.94     1522.33     20.54 o
   2   3   1     3510.23     3319.55     35.36 o
   3   3   1      492.16      470.41      6.05 o
   4   3   1      615.20      601.57      8.47 o
   5   3   1      665.64      658.95     13.30 o
   6   3   1      373.42      363.84     13.98 o
   7   3   1      247.53      257.35     13.98 o
   8   3   1       66.02       70.09     12.98 o
  -8   4   1        1.33       -2.23      5.09 o
  -7   4   1      266.99      266.44     12.35 o
  -6   4   1      104.49      109.57      7.18 o
  -5   4   1     2540.72     2629.03     26.18 o
  -4   4   1     3964.28     4003.63     35.52 o
  -3   4   1      575.48      632.34      9.48 o
  -2   4   1     6107.17     6469.86     53.18 o
  -1   4   1     2201.24     2310.53     20.10 o
   0   4   1        2.69        1.89      1.15 o
   1   4   1       48.32       34.02      2.16 o
   2   4   1      533.19      488.07      8.76 o
   3   4   1     2504.39     2556.86     29.51 o
   4   4   1      388.51      400.26      6.22 o
   5   4   1      255.25      278.26      6.62 o
   6   4   1       91.18       80.36      7.56 o
   7   4   1       84.79       83.32      8.43 o
   8   4   1       78.80       82.81      9.35 o
  -8   5   1      463.80      425.65     16.93 o
  -7   5   1     1018.49      992.51     24.76 o
  -6   5   1      775.97      770.73     27.96 o
  -5   5   1      707.79      673.74     12.60 o
  -4   5   1      540.58      548.27      8.49 o
  -3   5   1     1857.28     1958.12     19.50 o
  -2   5   1      611.36      688.13      8.89 o
  -1   5   1      239.69      222.70      3.98 o
   0   5   1     2459.72     2177.55     18.12 o
   1   5   1     1488.64     1318.09     14.82 o
   2   5   1     1551.50     1440.87     16.07 o
   3   5   1      450.61      449.30      9.47 o
   4   5   1     2537.38     2498.74     23.81 o
   5   5   1      104.79      102.32      4.97 o
   6   5   1       44.01       45.57      6.21 o
   7   5   1      389.60      375.18     14.64 o
   8   5   1      565.23      553.27     19.33 o
  -8   6   1       16.14       19.89      6.42 o
  -7   6   1        1.13       -0.03      6.38 o
  -6   6   1      214.05      193.99      7.97 o
  -5   6   1      457.46      442.57      9.49 o
  -4   6   1      728.86      686.02     10.14 o
  -3   6   1      874.02      876.21     12.21 o
  -2   6   1     1617.70     1676.39     18.90 o
  -1   6   1       24.39       15.59      2.59 o
   0   6   1     2630.86     2620.13     23.92 o
   1   6   1     1786.72     1749.88     19.33 o
   2   6   1      556.95      534.20      8.59 o
   3   6   1     1435.19     1385.09     16.62 o
   4   6   1      424.20      392.30      7.90 o
   5   6   1      261.23      260.82      8.86 o
   6   6   1      148.74      138.04     13.87 o
   7   6   1      175.32      164.84     13.65 o
  -8   7   1       28.80       12.08      7.61 o
  -7   7   1      649.09      671.60     20.26 o
  -6   7   1     3174.62     3114.24     43.70 o
  -5   7   1     1048.71     1021.19     17.29 o
  -4   7   1      522.54      530.11      9.82 o
  -3   7   1        5.71       12.00      2.68 o
  -2   7   1     1582.13     1513.95     18.23 o
  -1   7   1      984.19     1016.85     12.20 o
   0   7   1      588.67      642.79      8.96 o
   1   7   1     4421.68     4533.10     43.71 o
   2   7   1     3035.83     3062.99     31.59 o
   3   7   1      567.56      552.40      9.49 o
   4   7   1        2.02        4.08      4.46 o
   5   7   1      114.83      123.66      6.94 o
   6   7   1      106.57      111.95     13.31 o
   7   7   1       84.04       82.83      8.40 o
  -7   8   1       42.83       41.61      9.17 o
  -6   8   1      129.08      151.40     10.37 o
  -5   8   1        2.95        3.32      4.06 o
  -4   8   1      166.86      155.05      7.72 o
  -3   8   1     1365.84     1307.49     17.43 o
  -2   8   1       55.39       54.94      3.96 o
  -1   8   1     2658.22     2641.71     25.65 o
   0   8   1      605.52      617.95     11.21 o
   1   8   1        0.32       -0.18      3.61 o
   2   8   1       14.18       11.28      2.80 o
   3   8   1        5.81        3.30      2.64 o
   4   8   1      381.77      376.36     11.64 o
   5   8   1      767.80      767.13     16.21 o
   6   8   1       31.97       32.22      7.16 o
   7   8   1      464.80      458.66     19.24 o
  -7   9   1       59.72       52.13     10.07 o
  -6   9   1       28.74       45.21      7.41 o
  -5   9   1       79.65       82.19     12.08 o
  -4   9   1     1627.38     1547.83     56.05 o
  -3   9   1      584.85      573.98     18.62 o
  -2   9   1      267.70      250.78     10.47 o
  -1   9   1       77.93       85.94      6.93 o
   0   9   1     1279.01     1261.14     27.87 o
   1   9   1     1608.91     1561.40     23.24 o
   2   9   1      194.61      202.28      8.32 o
   3   9   1      678.31      676.12     20.31 o
   4   9   1      913.48      850.93     38.59 o
   5   9   1       61.72       64.29      8.95 o
   6   9   1       20.37       21.03      6.94 o
   7   9   1      137.24      154.60     12.08 o
  -7  10   1       36.63       44.97      9.62 o
  -6  10   1      103.18      107.40      9.89 o
  -5  10   1      112.87       91.95     15.21 o
  -4  10   1       77.81       88.44     22.49 o
  -3  10   1        5.92       12.17      9.17 o
  -2  10   1       25.75       39.88      7.77 o
  -1  10   1      141.24      124.98     20.36 o
   0  10   1       30.69       31.17     11.86 o
   1  10   1      664.47      667.86     21.27 o
   2  10   1      491.47      480.03     17.93 o
   3  10   1      135.78      130.76     11.29 o
   4  10   1      665.19      688.44     22.04 o
   5  10   1       79.88       82.91      8.95 o
   6  10   1       35.89       46.76      8.50 o
  -6  11   1       45.27       51.52      8.43 o
  -5  11   1       15.95       41.84     13.42 o
  -4  11   1      302.89      332.14     18.68 o
  -3  11   1     1293.48     1277.49     58.84 o
  -2  11   1     1813.81     1757.52     55.37 o
  -1  11   1     2024.11     1843.49     40.57 o
   0  11   1      485.76      489.83     29.31 o
   1  11   1       31.35       23.29      7.66 o
   2  11   1      838.21      817.99     25.14 o
   3  11   1        1.89       13.82      7.19 o
   4  11   1     1068.60      998.53     40.94 o
   5  11   1     1824.21     1949.25     38.05 o
   6  11   1      769.59      773.67     25.95 o
  -5  12   1      117.76      144.76     20.58 o
  -4  12   1      381.88      393.21     18.89 o
  -3  12   1        7.29       13.40      7.67 o
  -2  12   1      300.77      291.63     16.44 o
  -1  12   1       73.48       77.04     15.66 o
   0  12   1       79.84       85.25     11.07 o
   1  12   1      820.16      776.83     25.31 o
   2  12   1       38.75       27.84      8.78 o
   3  12   1     1359.89     1356.67     60.63 o
   4  12   1      533.39      541.89     31.32 o
   5  12   1      228.83      225.78     24.61 o
  -5  13   1      138.73      184.36     23.04 o
  -4  13   1        2.39        5.54      8.34 o
  -3  13   1      384.70      383.08     20.58 o
  -2  13   1     1679.16     1633.45     40.79 o
  -1  13   1      624.10      591.00     23.24 o
   0  13   1       88.65       89.47     11.94 o
   1  13   1      142.77      142.36     16.00 o
   2  13   1      477.69      449.04     20.63 o
   3  13   1       95.64       82.26     11.91 o
   4  13   1        2.36       14.77     13.42 o
  -4  14   1      264.49      263.11     28.41 o
  -3  14   1       38.87       58.35     11.54 o
  -2  14   1       99.13       91.98     13.15 o
  -1  14   1       18.58       29.55      9.79 o
   0  14   1      118.91      110.62     13.42 o
   1  14   1      359.81      330.71     20.29 o
   2  14   1        2.67       13.82      8.98 o
   3  14   1      622.93      619.04     25.36 o
  -2  15   1       35.13       61.36     12.18 o
  -1  15   1      171.25      161.15     24.72 o
   0  15   1      331.61      352.94     23.72 o
   1  15   1      151.29      164.47     16.19 o
  -9   0   2      147.76      119.03     16.56 o
  -8   0   2      394.11      370.73     22.60 o
  -7   0   2       48.20       36.69      9.40 o
  -6   0   2      457.35      410.66     17.56 o
  -5   0   2      525.35      462.77     14.08 o
  -4   0   2    11389.21    11411.82    111.01 o
  -3   0   2     6108.28     5813.29     57.84 o
  -2   0   2       46.72       60.38      3.22 o
  -1   0   2     2435.34     3001.11     90.57 o
   0   0   2       98.94      116.06      2.53 o
   1   0   2     4462.64     4436.12     43.66 o
   2   0   2     3568.90     3935.26     40.18 o
   3   0   2      144.14      117.81      3.91 o
   4   0   2    10382.95     9798.53    113.92 o
   5   0   2     2588.90     2565.89     44.12 o
   6   0   2       32.24       38.26      8.50 o
   7   0   2      841.62      889.79     33.34 o
   8   0   2      168.21      185.92     18.57 o
  -9   1   2      262.32      235.70     29.09 o
  -8   1   2        1.72       -5.10      5.10 o
  -7   1   2     1099.78     1112.68     26.41 o
  -6   1   2     1603.02     1559.87     22.70 o
  -5   1   2     1962.92     1933.26     21.33 o
  -4   1   2      994.17      907.20      9.63 o
  -3   1   2      747.42      816.73      9.96 o
  -2   1   2     1057.29     1005.90     10.02 o
  -1   1   2     1478.38     1607.34     10.81 o
   0   1   2     1173.76     1226.00     10.62 o
   1   1   2     2938.73     3098.89     23.54 o
   2   1   2     1093.14     1133.23     10.12 o
   3   1   2      285.23      296.14      4.74 o
   4   1   2       77.59       75.61      2.83 o
   5   1   2     2096.06     2017.12     25.85 o
   6   1   2      101.40       88.35      7.87 o
   7   1   2     1147.52     1109.71     55.37 o
   8   1   2      103.43       85.39      9.65 o
  -9   2   2      588.95      517.47     20.11 o
  -8   2   2        2.39       -0.89      9.06 o
  -7   2   2      286.02      256.05     12.38 o
  -6   2   2       83.98       87.16      5.72 o
  -5   2   2     8621.18     8560.03     71.78 o
  -4   2   2     4092.08     4039.39     35.03 o
  -3   2   2     2560.09     2830.49     24.97 o
  -2   2   2      357.98      253.38      4.76 o
  -1   2   2     7015.56     7092.15     51.47 o
   0   2   2     2526.25     2822.46     26.39 o
   1   2   2      553.06      642.79     10.77 o
   2   2   2     1941.10     1748.20     15.66 o
   3   2   2     3267.08     3221.17     25.84 o
   4   2   2      102.40      124.82      4.27 o
   5   2   2     1442.03     1415.70     19.98 o
   6   2   2     1353.87     1285.74     27.39 o
   7   2   2      297.93      305.41     13.60 o
   8   2   2       54.17       46.06      7.96 o
  -9   3   2       18.60       10.17      6.83 o
  -8   3   2      178.90      173.83     12.61 o
  -7   3   2       98.13      104.66      9.21 o
  -6   3   2        0.05        4.14      3.01 o
  -5   3   2      234.54      240.06      4.70 o
  -4   3   2      348.27      348.29      7.03 o
  -3   3   2     2046.98     2031.16     21.31 o
  -2   3   2     3646.86     3657.23     31.01 o
  -1   3   2        7.42       15.86      1.33 o
   0   3   2      890.23     1060.99     10.99 o
   1   3   2     1154.48     1121.08     24.03 o
   2   3   2      449.44      409.16      6.79 o
   3   3   2      310.62      308.24      5.46 o
   4   3   2       17.72       20.39      2.41 o
   5   3   2     1351.66     1462.73     24.38 o
   6   3   2      217.07      207.10     15.55 o
   7   3   2       74.79       69.47      9.17 o
   8   3   2      231.71      219.73     22.37 o
  -9   4   2      381.93      377.88     26.40 o
  -8   4   2      699.75      728.07     36.69 o
  -7   4   2      311.63      297.00     14.21 o
  -6   4   2       56.74       72.46      5.26 o
  -5   4   2       53.59       48.92      3.09 o
  -4   4   2     1435.42     1447.35     15.58 o
  -3   4   2     1417.87     1376.37     20.31 o
  -2   4   2    16440.15    17662.44    138.18 o
  -1   4   2        6.37        7.59      1.32 o
   0   4   2     1611.57     1573.73     15.97 o
   1   4   2      418.01      417.68      9.50 o
   2   4   2     2550.56     2669.61     35.29 o
   3   4   2       19.66       29.14      2.01 o
   4   4   2      250.61      253.18      5.11 o
   5   4   2     1795.98     1780.83     28.56 o
   6   4   2      710.88      699.61     18.71 o
   7   4   2       84.26       80.02      8.28 o
   8   4   2      273.24      286.20     20.47 o
  -9   5   2      108.71      124.03     11.77 o
  -8   5   2        5.03        7.29      5.71 o
  -7   5   2       27.15       32.42      6.45 o
  -6   5   2      376.80      354.69      9.79 o
  -5   5   2      277.69      284.80      6.41 o
  -4   5   2      144.65      115.16      4.44 o
  -3   5   2     1877.03     1955.91     19.61 o
  -2   5   2     1192.48     1305.34     13.86 o
  -1   5   2      672.34      677.88      8.11 o
   0   5   2     1762.65     1850.81     18.89 o
   1   5   2      768.96      754.83     10.74 o
   2   5   2       50.36       56.16      4.76 o
   3   5   2       77.92       68.32      4.73 o
   4   5   2      737.27      704.00     10.91 o
   5   5   2       23.68       37.76      4.38 o
   6   5   2       34.89       39.16      6.60 o
   7   5   2       16.28       19.83      5.66 o
  -8   6   2      336.42      333.64     15.43 o
  -7   6   2     1083.66     1082.16     27.97 o
  -6   6   2      115.43      116.55      6.80 o
  -5   6   2      189.19      194.93      5.84 o
  -4   6   2      215.93      226.89      6.04 o
  -3   6   2      215.01      234.03      5.58 o
  -2   6   2     1347.93     1382.10     15.60 o
  -1   6   2     5045.65     5199.20     50.77 o
   0   6   2     3145.72     3002.77     32.74 o
   1   6   2     6200.80     6210.41     57.05 o
   2   6   2      222.35      224.49      5.83 o
   3   6   2      166.88      173.27      7.17 o
   4   6   2      298.16      282.62      6.27 o
   5   6   2     1306.43     1267.28     21.06 o
   6   6   2      639.09      590.90     16.80 o
   7   6   2      484.42      474.05     16.30 o
  -8   7   2      165.92      153.26     14.99 o
  -7   7   2        0.01        1.12      6.71 o
  -6   7   2        0.00        3.42      4.14 o
  -5   7   2      107.25       89.40      4.75 o
  -4   7   2      168.82      160.03      5.52 o
  -3   7   2       84.48       90.58      4.65 o
  -2   7   2      258.46      224.13      6.11 o
  -1   7   2       21.94       14.54      2.00 o
   0   7   2       78.44       72.33     16.11 o
   1   7   2      904.68      865.77     10.96 o
   2   7   2       20.06       21.62      2.76 o
   3   7   2      220.69      215.38      5.81 o
   4   7   2      193.97      211.18      6.83 o
   5   7   2      328.03      321.69     11.61 o
   6   7   2      141.81      140.93      9.28 o
   7   7   2      165.25      146.15     12.42 o
  -8   8   2      582.48      593.12     25.95 o
  -7   8   2      292.58      311.21     18.79 o
  -6   8   2        4.57       13.59      5.88 o
  -5   8   2      454.63      450.68     32.47 o
  -4   8   2     1314.05     1170.76     22.53 o
  -3   8   2      345.96      340.77      9.70 o
  -2   8   2     3272.51     3326.64     45.05 o
  -1   8   2     3312.63     3319.42     30.89 o
   0   8   2      124.13      117.07      4.87 o
   1   8   2      400.22      390.60      7.31 o
   2   8   2     1180.49     1116.67     15.34 o
   3   8   2      596.09      572.28     11.50 o
   4   8   2      229.80      227.90      7.27 o
   5   8   2       15.42       23.47      4.39 o
   6   8   2     1005.35     1047.08     28.86 o
   7   8   2      283.31      229.33     13.20 o
  -7   9   2      929.96      879.72     31.99 o
  -6   9   2     1399.79     1440.73     31.31 o
  -5   9   2        0.73        2.02      6.82 o
  -4   9   2      342.83      391.39     21.81 o
  -3   9   2      128.95      109.43     10.11 o
  -2   9   2      443.05      403.27     21.44 o
  -1   9   2     5027.02     4939.93     65.66 o
   0   9   2      149.50      159.83      8.31 o
   1   9   2     3408.41     3369.83     35.78 o
   2   9   2     2321.24     2336.77     27.24 o
   3   9   2       69.81       64.49      5.40 o
   4   9   2       10.25       23.04     10.07 o
   5   9   2      100.71      104.45      7.79 o
   6   9   2      298.29      300.03     13.87 o
  -7  10   2      674.50      703.42     28.64 o
  -6  10   2        7.51       13.75      6.64 o
  -5  10   2       92.23      109.18     17.00 o
  -4  10   2      859.64      825.17     29.09 o
  -3  10   2     2203.95     2161.22     43.77 o
  -2  10   2       41.24       41.29      8.21 o
  -1  10   2      193.07      203.97     16.44 o
   0  10   2      353.66      338.22     16.56 o
   1  10   2     1529.92     1436.48     33.45 o
   2  10   2       21.16       18.90     10.18 o
   3  10   2      304.98      311.46     15.34 o
   4  10   2     1496.82     1428.32     49.00 o
   5  10   2      754.01      764.14     19.24 o
   6  10   2       35.80       38.26      6.94 o
  -6  11   2       21.21       18.32      8.61 o
  -5  11   2      199.73      229.55     23.04 o
  -4  11   2        0.11        2.91     11.75 o
  -3  11   2      452.32      428.07     18.03 o
  -2  11   2      305.65      277.22     14.99 o
  -1  11   2      177.55      183.15     13.88 o
   0  11   2      113.64      106.65     17.79 o
   1  11   2      245.37      243.93     15.78 o
   2  11   2       50.54       72.45     16.78 o
   3  11   2      934.22      952.59     27.43 o
   4  11   2       12.28       34.90     12.31 o
   5  11   2      765.21      764.09     61.64 o
  -6  12   2      615.48      587.03     35.57 o
  -5  12   2     1280.61     1371.27     52.35 o
  -4  12   2      648.05      709.53     24.63 o
  -3  12   2       20.96       12.45     14.54 o
  -2  12   2      842.96      835.17     33.22 o
  -1  12   2      445.06      405.68     18.64 o
   0  12   2        1.30        3.85      7.20 o
   1  12   2      308.64      297.57     25.06 o
   2  12   2     1084.70     1071.26     61.42 o
   3  12   2     1253.78     1255.57     33.61 o
   4  12   2      335.12      266.02     25.51 o
   5  12   2      228.55      215.47     11.86 o
  -5  13   2       55.63       48.33     16.78 o
  -4  13   2       66.45       64.05     11.07 o
  -3  13   2      385.64      363.84     27.85 o
  -2  13   2      251.97      231.05     21.14 o
  -1  13   2      186.55      190.11     15.65 o
   0  13   2      136.36      124.88     13.40 o
   1  13   2        9.65       17.72      8.59 o
   2  13   2       32.51       30.99      9.65 o
   3  13   2      131.88      129.69     13.75 o
   4  13   2        3.34       28.86     13.65 o
  -4  14   2      699.28      769.03     28.43 o
  -3  14   2     1221.61     1210.72     35.87 o
  -2  14   2      306.63      277.17     19.09 o
  -1  14   2        1.45       15.18      9.27 o
   0  14   2       96.53      105.44     13.44 o
   1  14   2        7.66        4.54      8.79 o
   2  14   2      202.50      222.61     32.11 o
   3  14   2      935.08      949.04     31.68 o
  -2  15   2       35.09       45.86     11.71 o
  -1  15   2       82.03       82.46     13.21 o
   0  15   2      191.85      192.97     17.61 o
   1  15   2       22.80       35.90     10.74 o
  -9   1   3       10.67       -1.82      6.09 o
  -8   1   3      494.68      500.27     18.17 o
  -7   1   3     2351.55     2295.77     36.19 o
  -6   1   3     1319.36     1256.70     19.78 o
  -5   1   3     1362.87     1334.16     14.36 o
  -4   1   3      873.34      811.92     11.25 o
  -3   1   3      212.17      199.36      5.03 o
  -2   1   3        4.94       10.50      1.66 o
  -1   1   3     2978.65     3170.98     32.79 o
   0   1   3    11543.02    11244.55     92.49 o
   1   1   3      279.86      219.71      3.81 o
   2   1   3      879.32      897.56     10.12 o
   3   1   3     2157.06     2088.18     24.10 o
   4   1   3     1717.68     1616.71     28.90 o
   5   1   3      192.16      192.55     21.93 o
   6   1   3       71.69       62.38      7.07 o
   7   1   3       11.83        8.10      5.44 o
  -9   2   3       70.98       62.63      9.27 o
  -8   2   3      528.09      470.64     17.84 o
  -7   2   3      289.85      306.57     14.78 o
  -6   2   3       95.71       73.78      4.53 o
  -5   2   3     3249.10     3324.93     30.34 o
  -4   2   3     3575.47     3699.59     36.42 o
  -3   2   3      589.23      684.56      9.50 o
  -2   2   3     1074.32     1089.53     10.28 o
  -1   2   3     7488.22     7365.24     53.93 o
   0   2   3     1116.11     1339.86     14.40 o
   1   2   3      162.19      177.10      6.97 o
   2   2   3      469.46      492.03      7.69 o
   3   2   3     2898.64     2881.74     27.93 o
   4   2   3      382.21      355.51      8.78 o
   5   2   3        8.43        6.16      5.03 o
   6   2   3      409.97      385.90     18.68 o
   7   2   3       45.20       45.43     11.30 o
  -9   3   3      534.82      532.55     26.74 o
  -8   3   3       60.51       56.62      8.19 o
  -7   3   3        4.25        1.30      5.18 o
  -6   3   3     1757.58     1745.14     21.54 o
  -5   3   3     5021.25     5126.97     49.98 o
  -4   3   3     1277.62     1214.09     15.30 o
  -3   3   3      135.36      164.01      5.93 o
  -2   3   3     1084.24     1133.20     11.75 o
  -1   3   3     3091.58     3013.15     23.55 o
   0   3   3     1432.05     1650.81     18.10 o
   1   3   3      332.29      289.04     15.77 o
   2   3   3     9678.86     9761.22     97.08 o
   3   3   3     8677.08     8899.61     78.89 o
   4   3   3       13.98       18.12      2.97 o
   5   3   3       73.76       74.74      6.61 o
   6   3   3      477.15      473.33     15.26 o
   7   3   3      110.77      122.35      9.99 o
  -9   4   3        2.23       -1.88      5.88 o
  -8   4   3      528.77      467.54     17.65 o
  -7   4   3       33.43       25.34      5.26 o
  -6   4   3      803.79      835.24     13.38 o
  -5   4   3      454.77      468.61      7.97 o
  -4   4   3      189.80      228.93      6.22 o
  -3   4   3      765.28      813.99     13.40 o
  -2   4   3      215.59      200.05      5.21 o
  -1   4   3       18.12       23.43      1.64 o
   0   4   3      379.56      366.26      6.25 o
   1   4   3        6.14        8.12      2.89 o
   2   4   3      766.70      793.27     14.94 o
   3   4   3       52.95       61.69      3.33 o
   4   4   3       54.13       62.40      3.57 o
   5   4   3      181.34      161.87      8.30 o
   6   4   3        0.00        5.46      5.26 o
   7   4   3      435.70      395.11     15.29 o
  -9   5   3      237.45      243.60     26.62 o
  -8   5   3       16.63       12.38      6.02 o
  -7   5   3      772.71      773.43     18.65 o
  -6   5   3      424.04      400.36     15.11 o
  -5   5   3      428.73      465.54      8.39 o
  -4   5   3     2981.87     3018.85     28.59 o
  -3   5   3     9347.14     9429.01     84.93 o
  -2   5   3     2529.49     2697.70     22.69 o
  -1   5   3      440.34      406.06      5.94 o
   0   5   3     1262.62     1168.96     14.67 o
   1   5   3     1089.23     1060.59     12.90 o
   2   5   3      971.39      931.34     17.33 o
   3   5   3       25.98       36.88      4.99 o
   4   5   3     3061.90     3021.51     33.40 o
   5   5   3     3532.88     3477.52     55.00 o
   6   5   3      611.91      613.18     17.38 o
   7   5   3       11.54        1.12      7.72 o
  -9   6   3       38.64       45.87     10.74 o
  -8   6   3      260.82      279.89     18.12 o
  -7   6   3        0.64        6.38      7.94 o
  -6   6   3       69.90       83.16      7.06 o
  -5   6   3       24.70       35.60      3.77 o
  -4   6   3      194.70      234.36      7.00 o
  -3   6   3       26.08       43.73      4.82 o
  -2   6   3     1346.08     1348.39     13.42 o
  -1   6   3       13.31       10.88      2.23 o
   0   6   3      415.05      408.60      7.69 o
   1   6   3       12.53        9.85      1.76 o
   2   6   3      731.26      736.82     28.99 o
   3   6   3       98.92       80.71      5.83 o
   4   6   3     1105.71     1094.59     14.65 o
   5   6   3       42.57       33.81      4.98 o
   6   6   3       75.90       77.16      7.37 o
   7   6   3       13.19        7.09      6.26 o
  -8   7   3        2.11       -1.79      7.16 o
  -7   7   3      321.76      317.26     19.02 o
  -6   7   3       30.09       26.01      5.30 o
  -5   7   3     2248.88     2274.02     24.60 o
  -4   7   3     1296.10     1430.52     19.28 o
  -3   7   3     1031.03      991.07     13.01 o
  -2   7   3     3199.80     3120.23     31.18 o
  -1   7   3     3105.96     3088.39     31.08 o
   0   7   3      303.17      331.07      9.44 o
   1   7   3     1043.98     1040.04     13.36 o
   2   7   3      925.31      935.81     11.25 o
   3   7   3     3184.26     3164.21     52.86 o
   4   7   3      483.96      470.65     10.45 o
   5   7   3      418.58      421.32     15.10 o
   6   7   3     1232.43     1218.72     26.15 o
   7   7   3      253.97      263.25     22.49 o
  -8   8   3       40.38       38.26     10.07 o
  -7   8   3       16.85       18.57      9.17 o
  -6   8   3      149.24      130.16     10.31 o
  -5   8   3        0.08        4.58      4.04 o
  -4   8   3      537.49      497.58     21.99 o
  -3   8   3      106.85      124.13      8.09 o
  -2   8   3       82.83       72.90      6.43 o
  -1   8   3        8.70       13.42      3.00 o
   0   8   3      504.09      486.95      8.97 o
   1   8   3     2057.36     2010.07     21.02 o
   2   8   3       29.84       28.55      2.60 o
   3   8   3     2118.49     2027.88     33.42 o
   4   8   3      761.29      758.56     11.66 o
   5   8   3       37.90       32.75      4.73 o
   6   8   3      148.93      135.36      9.40 o
  -8   9   3      224.89      241.63     18.35 o
  -7   9   3      367.39      439.19     22.37 o
  -6   9   3       18.26       10.52      6.27 o
  -5   9   3      177.32      192.04     11.83 o
  -4   9   3     1349.53     1347.92     30.96 o
  -3   9   3     1438.22     1395.47     51.24 o
  -2   9   3      107.30      119.26     10.64 o
  -1   9   3       29.34       32.01      6.22 o
   0   9   3     1665.93     1577.00     26.98 o
   1   9   3      168.11      165.58     11.90 o
   2   9   3      291.95      281.47      6.91 o
   3   9   3      465.01      478.35      9.05 o
   4   9   3     1217.21     1210.40     42.73 o
   5   9   3      296.83      299.21     10.53 o
   6   9   3        9.57       18.57      5.15 o
  -7  10   3        0.32       -5.37      7.38 o
  -6  10   3      187.54      196.65     13.12 o
  -5  10   3      382.74      395.49     16.66 o
  -4  10   3      390.67      403.61     17.03 o
  -3  10   3      157.85      191.15     26.74 o
  -2  10   3      538.19      518.88     25.28 o
  -1  10   3      634.80      635.57     21.03 o
   0  10   3      449.09      478.65     18.35 o
   1  10   3        0.23        5.52      6.46 o
   2  10   3      205.63      190.81     34.90 o
   3  10   3      230.01      216.70     16.33 o
   4  10   3       84.84      110.97     16.11 o
   5  10   3        0.87        6.71      4.70 o
  -7  11   3      557.39      583.28     27.52 o
  -6  11   3      378.17      397.74     18.79 o
  -5  11   3      361.69      357.41     16.98 o
  -4  11   3      601.17      586.88     21.50 o
  -3  11   3      413.94      377.32     17.44 o
  -2  11   3      141.09      132.40     14.10 o
  -1  11   3        7.76       12.48      7.04 o
   0  11   3     1400.07     1278.35     49.33 o
   1  11   3     1648.73     1610.04     66.11 o
   2  11   3      446.05      453.45     19.22 o
   3  11   3      424.92      450.97     19.14 o
   4  11   3       64.49       76.96     14.99 o
   5  11   3        6.68       16.87      5.06 o
  -6  12   3       29.22       40.86      8.97 o
  -5  12   3      209.73      203.37     23.94 o
  -4  12   3       10.45       13.16      8.01 o
  -3  12   3      400.58      441.25     19.67 o
  -2  12   3       93.36       86.09     11.29 o
  -1  12   3        0.40       -1.11      6.83 o
   0  12   3      138.54      140.27     13.42 o
   1  12   3       24.38       36.27     16.89 o
   2  12   3       34.14       43.81      9.49 o
   3  12   3        3.10       -1.14     17.45 o
   4  12   3       22.56       14.32     11.63 o
  -5  13   3      445.00      460.22     33.11 o
  -4  13   3        4.02       14.82      8.60 o
  -3  13   3      374.99      375.73     24.72 o
  -2  13   3       12.91       25.98      8.87 o
  -1  13   3      467.13      504.87     54.59 o
   0  13   3      371.26      330.26     18.19 o
   1  13   3      676.28      660.54     42.62 o
   2  13   3     1502.22     1350.20     39.15 o
   3  13   3      757.69      739.10     26.81 o
  -4  14   3       61.63       89.60     17.45 o
  -3  14   3        7.90        9.36     12.19 o
  -2  14   3        5.55       13.44      9.19 o
  -1  14   3       89.23       88.58     17.23 o
   0  14   3      226.35      227.09     17.78 o
   1  14   3       75.54       95.38     13.42 o
   2  14   3      324.97      322.01     20.02 o
  -2  15   3       12.25        4.60      9.19 o
  -1  15   3      253.78      225.66     21.70 o
   0  15   3      115.45      134.04     16.44 o
  -9   0   4       99.08       98.44     15.44 o
  -8   0   4     1702.10     1627.00     50.79 o
  -7   0   4     2226.20     2196.65     43.54 o
  -6   0   4      899.05      903.46     23.83 o
  -5   0   4      203.58      218.43      8.03 o
  -4   0   4     2688.27     2733.63     35.98 o
  -3   0   4     1015.05     1258.82     22.62 o
  -2   0   4      655.42      691.19     11.64 o
  -1   0   4      177.09       99.16      3.79 o
   0   0   4    21802.27    21748.17    238.69 o
   1   0   4     7348.36     7053.23     80.41 o
   2   0   4      291.65      274.20      7.91 o
   3   0   4       42.78       32.83      4.01 o
   4   0   4       96.67       83.45      9.40 o
   5   0   4      400.00      415.03     19.24 o
   6   0   4      518.27      573.88     25.06 o
   7   0   4      701.92      688.43     29.98 o
  -9   1   4       15.63       10.44      6.96 o
  -8   1   4      692.75      718.17     46.31 o
  -7   1   4      563.17      561.32     13.25 o
  -6   1   4       95.78       93.41      4.84 o
  -5   1   4      248.68      217.73      6.21 o
  -4   1   4       34.74       47.36      3.19 o
  -3   1   4     2904.24     2828.34     27.90 o
  -2   1   4     5946.58     6006.07     53.06 o
  -1   1   4     1151.30     1223.50     12.36 o
   0   1   4    11179.52    11203.86     94.95 o
   1   1   4      827.91      774.76     10.07 o
   2   1   4      566.61      561.30      7.61 o
   3   1   4       95.61       94.07      5.25 o
   4   1   4      281.49      288.29     16.33 o
   5   1   4     1065.53     1081.25     29.42 o
   6   1   4      240.75      233.22     15.44 o
   7   1   4       31.80       36.82      7.11 o
  -9   2   4     1814.92     1864.09     41.48 o
  -8   2   4      754.89      717.07     31.88 o
  -7   2   4       77.87       70.47      6.67 o
  -6   2   4      114.79      113.04      5.55 o
  -5   2   4     1046.89     1046.65     16.18 o
  -4   2   4      341.30      339.69      8.53 o
  -3   2   4     4820.68     4825.01     50.04 o
  -2   2   4     3470.30     3251.21     25.59 o
  -1   2   4     6989.41     7080.86     61.54 o
   0   2   4       10.61        4.44      1.23 o
   1   2   4     1089.73     1212.14     13.98 o
   2   2   4      718.99      787.52     11.24 o
   3   2   4     2396.77     2401.40     27.21 o
   4   2   4        2.34        5.18      3.60 o
   5   2   4        2.83        4.16      4.08 o
   6   2   4      464.55      444.45     15.45 o
   7   2   4     1217.88     1163.23     28.44 o
  -9   3   4       76.01       71.48      9.73 o
  -8   3   4        9.37        7.29      5.75 o
  -7   3   4       10.02        1.12      4.01 o
  -6   3   4     1472.92     1474.42     19.46 o
  -5   3   4       80.04       85.39      5.09 o
  -4   3   4     1773.84     1736.94     20.14 o
  -3   3   4      994.91     1057.85     12.07 o
  -2   3   4      665.65      774.21      8.38 o
  -1   3   4      710.50      848.58      9.02 o
   0   3   4     5042.46     5567.67     48.48 o
   1   3   4      573.20      522.40     13.70 o
   2   3   4     2413.01     2445.27     28.61 o
   3   3   4      723.72      735.23     11.38 o
   4   3   4     1759.28     1804.13     40.61 o
   5   3   4      402.63      411.87     13.26 o
   6   3   4        5.85        3.98      4.71 o
   7   3   4        3.42       11.79      5.75 o
  -9   4   4       83.01       66.91      9.59 o
  -8   4   4       75.82       78.47      9.30 o
  -7   4   4      132.41      128.56      8.72 o
  -6   4   4     2280.21     2241.11     33.07 o
  -5   4   4     1376.17     1393.41     18.49 o
  -4   4   4     3357.89     3303.78     30.69 o
  -3   4   4     2551.41     2453.35     35.05 o
  -2   4   4       30.73       24.35      1.94 o
  -1   4   4     2789.50     3415.23     32.40 o
   0   4   4      267.78      211.34      4.84 o
   1   4   4     4649.94     4683.49     69.97 o
   2   4   4     9524.48     9592.07    122.85 o
   3   4   4      644.95      655.99     10.60 o
   4   4   4      604.11      553.38     11.56 o
   5   4   4        2.45        1.76      3.68 o
   6   4   4       31.68       51.59     11.41 o
   7   4   4       19.43       16.72     16.44 o
  -9   5   4        5.27       -0.22      7.61 o
  -8   5   4      149.82      154.40     12.10 o
  -7   5   4      619.98      650.80     17.14 o
  -6   5   4       80.92      102.26      5.95 o
  -5   5   4       28.44       27.78      3.85 o
  -4   5   4      972.47     1036.18     13.81 o
  -3   5   4      880.66      915.53     12.76 o
  -2   5   4      160.09      171.65      3.97 o
  -1   5   4      218.52      270.83      5.44 o
   0   5   4      530.70      582.59      9.09 o
   1   5   4       84.00       86.14      2.77 o
   2   5   4      143.92      157.41      7.85 o
   3   5   4       75.81       74.40      6.36 o
   4   5   4        3.67        9.68      2.78 o
   5   5   4      120.05      134.21      7.87 o
   6   5   4       10.37       14.06      6.49 o
   7   5   4       19.91       18.46      6.60 o
  -9   6   4       44.07       44.97     11.19 o
  -8   6   4       11.27       16.11      8.73 o
  -7   6   4     1559.75     1606.26     34.96 o
  -6   6   4     2032.46     2119.03     26.81 o
  -5   6   4     2727.47     2655.75     30.38 o
  -4   6   4      188.52      180.16      6.21 o
  -3   6   4     1852.62     1910.26     22.69 o
  -2   6   4      123.32      140.07      3.89 o
  -1   6   4        2.39        1.78      2.07 o
   0   6   4        7.72       15.46      2.44 o
   1   6   4     2797.13     2761.25     36.33 o
   2   6   4     2244.08     2242.21     33.90 o
   3   6   4     2236.55     2242.72     42.66 o
   4   6   4     1259.85     1222.66     21.08 o
   5   6   4      445.84      458.61     13.18 o
   6   6   4        2.07       10.31      9.28 o
  -8   7   4      124.18      115.89     14.77 o
  -7   7   4       60.87       70.92     11.86 o
  -6   7   4      662.92      699.61     20.07 o
  -5   7   4      148.52      142.58      5.96 o
  -4   7   4      234.12      260.15      8.62 o
  -3   7   4      150.23      144.22      5.66 o
  -2   7   4      314.83      356.85      6.78 o
  -1   7   4       70.68       73.70      4.47 o
   0   7   4      707.60      704.32     11.58 o
   1   7   4       63.46       60.98      3.30 o
   2   7   4      324.20      333.33      7.21 o
   3   7   4        9.24       17.92      7.44 o
   4   7   4       21.95       32.37      7.01 o
   5   7   4        5.40        2.97      3.80 o
   6   7   4      403.28      397.80     14.43 o
  -8   8   4      137.86      120.82     15.21 o
  -7   8   4       31.16       45.88      8.48 o
  -6   8   4      777.63      804.05     22.04 o
  -5   8   4     1564.97     1519.63     25.90 o
  -4   8   4     1991.41     2084.25     82.22 o
  -3   8   4        4.32        5.18      5.29 o
  -2   8   4     1071.60     1029.39     25.19 o
  -1   8   4      122.60      132.83      5.89 o
   0   8   4      699.29      722.98     12.59 o
   1   8   4      160.61      174.17      5.54 o
   2   8   4     1309.62     1316.75     15.04 o
   3   8   4     1382.73     1441.59     19.74 o
   4   8   4      302.22      332.94     15.49 o
   5   8   4        2.48        4.84      5.37 o
   6   8   4       88.46       95.31      7.83 o
  -8   9   4      479.65      482.37     25.73 o
  -7   9   4      472.97      488.86     24.39 o
  -6   9   4        8.86       -2.50      7.27 o
  -5   9   4        8.65       11.73      6.23 o
  -4   9   4      158.11      132.18     19.13 o
  -3   9   4      540.99      482.06     17.73 o
  -2   9   4     4435.73     4256.79     72.21 o
  -1   9   4       17.76       16.18      5.79 o
   0   9   4     3675.28     3583.48     50.12 o
   1   9   4     1762.28     1737.96     21.33 o
   2   9   4      144.11      125.61      5.07 o
   3   9   4       15.14       22.75      7.05 o
   4   9   4        8.76        9.11      6.82 o
  -7  10   4      725.14      778.82     32.22 o
  -6  10   4      142.87      141.61     11.93 o
  -5  10   4      130.72       98.05     10.64 o
  -4  10   4      290.89      289.41     24.50 o
  -3  10   4     1049.32     1068.96     28.41 o
  -2  10   4       53.80       50.98      8.53 o
  -1  10   4       15.65       28.72      7.42 o
   0  10   4      689.09      699.41     22.53 o
   1  10   4     2270.18     2188.68     45.08 o
   2  10   4       39.55       39.15      8.44 o
   3  10   4      218.64      215.76     17.45 o
   4  10   4      440.52      455.08     26.85 o
  -7  11   4       16.03       34.90     10.74 o
  -6  11   4      430.52      404.97     17.58 o
  -5  11   4      260.40      272.78     16.07 o
  -4  11   4      296.06      320.11     16.28 o
  -3  11   4       88.65       86.01     10.79 o
  -2  11   4       15.65       30.65     12.31 o
  -1  11   4      430.75      418.60     18.39 o
   0  11   4        3.76       15.34      8.73 o
   1  11   4      297.70      293.13     15.97 o
   2  11   4     1034.16     1016.58     29.27 o
   3  11   4      210.10      208.85     15.66 o
   4  11   4      352.57      356.86     25.28 o
  -6  12   4      281.06      293.73     16.53 o
  -5  12   4      171.00      174.49     24.95 o
  -4  12   4        4.47       19.17      8.39 o
  -3  12   4       25.32       18.99      8.38 o
  -2  12   4     1183.12     1118.73     31.91 o
  -1  12   4     1951.37     1822.64     42.95 o
   0  12   4     1172.10     1138.45     34.68 o
   1  12   4       34.86       49.59     15.89 o
   2  12   4       56.09       83.72     11.94 o
   3  12   4        2.61       14.77     11.19 o
   4  12   4       52.34       71.82     15.66 o
  -5  13   4       49.39       73.61     19.46 o
  -4  13   4      611.09      631.39     25.29 o
  -3  13   4      435.28      472.03     34.01 o
  -2  13   4       88.25      100.69     14.99 o
  -1  13   4       42.17       52.30     10.61 o
   0  13   4       34.86       29.02     12.08 o
   1  13   4       90.55       75.38     11.72 o
   2  13   4      722.68      745.26     31.66 o
   3  13   4       34.21       53.03     14.99 o
  -4  14   4       97.18      128.48     14.73 o
  -3  14   4      765.87      810.22     35.80 o
  -2  14   4      553.53      563.58     24.54 o
  -1  14   4      431.73      461.99     22.40 o
   0  14   4      290.80      321.16     19.93 o
   1  14   4      808.51      751.92     28.07 o
   2  14   4        8.96        1.31      9.05 o
  -2  15   4       65.73       61.55     12.52 o
  -1  15   4        2.74       18.90      9.97 o
 -10   1   5      331.60      331.16     17.31 o
  -9   1   5       20.12       14.88      7.12 o
  -8   1   5       51.47       46.76      7.99 o
  -7   1   5       77.07       65.50      5.78 o
  -6   1   5      772.62      749.01     15.49 o
  -5   1   5     1068.65     1046.97     13.05 o
  -4   1   5     1513.45     1460.77     17.31 o
  -3   1   5      468.72      322.03      6.57 o
  -2   1   5      528.03      390.26      8.43 o
  -1   1   5     9918.74    10580.02     76.20 o
   0   1   5     3964.74     4250.67     87.36 o
   1   1   5      724.62      738.47     10.32 o
   2   1   5       26.68       35.10      2.38 o
   3   1   5       26.89       20.37      4.10 o
   4   1   5     1240.64     1278.13     25.66 o
   5   1   5     1329.90     1364.39     37.03 o
   6   1   5      804.31      834.44     22.42 o
   7   1   5       68.42       63.43      8.68 o
 -10   2   5       71.10       61.63     10.35 o
  -9   2   5       33.71       21.19      7.36 o
  -8   2   5      215.97      218.79     13.25 o
  -7   2   5      112.45       98.33      7.43 o
  -6   2   5     1029.01     1020.24     15.22 o
  -5   2   5       16.76       17.80      3.58 o
  -4   2   5        0.50        5.16      3.68 o
  -3   2   5       54.28       67.23      4.05 o
  -2   2   5        3.10        0.91      1.83 o
  -1   2   5     3196.49     3367.12     28.47 o
   0   2   5     1013.47     1058.76     11.77 o
   1   2   5      647.76      701.25     11.86 o
   2   2   5      852.12      837.14     12.34 o
   3   2   5      993.24      945.06     15.53 o
   4   2   5       38.82       32.44      5.13 o
   5   2   5        0.00       -2.91      3.98 o
   6   2   5      429.79      453.25     16.18 o
   7   2   5      619.92      629.45     20.54 o
  -9   3   5      341.27      314.09     19.69 o
  -8   3   5      647.34      652.00     21.09 o
  -7   3   5      228.68      207.71     17.75 o
  -6   3   5       69.03       69.80      5.45 o
  -5   3   5     3611.13     3629.64     41.76 o
  -4   3   5     3795.28     3810.16     37.54 o
  -3   3   5        4.07        5.33      2.23 o
  -2   3   5      184.79      296.49      5.71 o
  -1   3   5     2150.21     2247.63     25.27 o
   0   3   5     3811.32     4124.48     37.20 o
   1   3   5      164.11      191.09      5.33 o
   2   3   5      663.93      612.67     10.04 o
   3   3   5     2523.02     2489.19     32.50 o
   4   3   5      681.73      696.07     16.92 o
   5   3   5       24.25       25.85      5.46 o
   6   3   5       69.37       83.65     14.43 o
  -9   4   5      856.57      869.77     38.15 o
  -8   4   5       36.78       29.85     12.98 o
  -7   4   5       94.14       97.00      6.90 o
  -6   4   5       41.25       41.27      4.89 o
  -5   4   5      759.73      773.26     12.99 o
  -4   4   5     3262.27     3377.53     31.58 o
  -3   4   5        3.11        5.97      2.10 o
  -2   4   5     3997.19     4032.82     34.89 o
  -1   4   5     1745.14     1883.90     19.77 o
   0   4   5      263.71      248.30      6.60 o
   1   4   5        9.75       10.93      1.61 o
   2   4   5      145.20      154.66      4.68 o
   3   4   5      529.48      535.70     18.26 o
   4   4   5     1087.03     1094.70     22.20 o
   5   4   5       40.10       39.10      5.83 o
   6   4   5      659.76      661.99     31.32 o
  -9   5   5       40.77       60.86     12.53 o
  -8   5   5      116.19      129.92     11.50 o
  -7   5   5     3241.02     3284.49     60.21 o
  -6   5   5     2091.78     2151.66     26.81 o
  -5   5   5      104.06      100.39      5.72 o
  -4   5   5     1130.62     1213.12     14.86 o
  -3   5   5      423.32      427.49      7.67 o
  -2   5   5     4955.52     5263.09     44.62 o
  -1   5   5      371.55      399.62      7.74 o
   0   5   5     3299.50     3260.13     35.26 o
   1   5   5     7474.96     7182.78    109.99 o
   2   5   5     2610.51     2616.83     56.75 o
   3   5   5      679.35      711.84     12.52 o
   4   5   5      254.02      257.21      7.83 o
   5   5   5      816.50      841.74     19.94 o
   6   5   5      146.61      146.28     25.51 o
  -9   6   5       71.06       56.60     12.08 o
  -8   6   5       83.33      112.09     14.99 o
  -7   6   5       11.81       16.05      9.40 o
  -6   6   5     1189.37     1216.07     20.55 o
  -5   6   5        6.40       18.12      3.52 o
  -4   6   5     4644.19     4721.86     53.70 o
  -3   6   5       50.90       60.24      3.54 o
  -2   6   5     2052.42     2156.37     25.10 o
  -1   6   5      504.42      549.82     10.12 o
   0   6   5      931.02      995.14     15.45 o
   1   6   5      143.30      131.22      5.24 o
   2   6   5      748.70      745.11     17.04 o
   3   6   5        0.69       -2.84      5.37 o
   4   6   5       59.25       63.19      4.41 o
   5   6   5        6.89        5.53      5.71 o
   6   6   5       42.68       49.00      6.54 o
  -9   7   5      133.62      156.84     17.68 o
  -8   7   5     1638.10     1639.75     51.46 o
  -7   7   5     1424.73     1453.60     41.73 o
  -6   7   5      909.44      933.07     22.28 o
  -5   7   5     1705.12     1665.60     28.70 o
  -4   7   5       25.02       20.36      4.74 o
  -3   7   5     2501.60     2407.75     36.58 o
  -2   7   5      399.60      402.23      9.21 o
  -1   7   5     5912.08     5986.10     62.61 o
   0   7   5     6872.97     6943.26     73.01 o
   1   7   5     1764.80     1765.15     20.00 o
   2   7   5      368.06      399.11     16.51 o
   3   7   5      437.44      440.54     13.66 o
   4   7   5       22.69       14.47     13.20 o
   5   7   5      142.42      163.23     10.07 o
   6   7   5       93.97      107.60     10.96 o
  -8   8   5       85.32       85.02     14.10 o
  -7   8   5        0.32       -2.40      6.58 o
  -6   8   5      150.40      149.66     11.50 o
  -5   8   5      139.71      127.77     13.77 o
  -4   8   5       80.42       93.07     14.77 o
  -3   8   5       32.17       45.17      5.52 o
  -2   8   5       61.08       79.16      8.44 o
  -1   8   5      341.65      373.38     16.15 o
   0   8   5      253.14      266.45      7.39 o
   1   8   5      177.40      178.96      7.94 o
   2   8   5      299.04      307.67      7.64 o
   3   8   5       33.10       28.94      6.13 o
   4   8   5      122.43      115.25     10.97 o
   5   8   5       53.34       70.70     15.66 o
  -8   9   5      458.92      500.72     27.52 o
  -7   9   5      119.96       94.94     27.07 o
  -6   9   5      275.58      237.56     13.64 o
  -5   9   5      187.75      167.71     12.45 o
  -4   9   5      833.59      778.91     23.27 o
  -3   9   5      538.36      558.89     28.64 o
  -2   9   5      241.49      270.72     21.25 o
  -1   9   5      214.54      174.51     18.79 o
   0   9   5      130.79      144.53     17.45 o
   1   9   5     1099.17     1129.89     18.60 o
   2   9   5     1222.36     1238.00     35.25 o
   3   9   5      309.87      311.04     15.96 o
   4   9   5      152.72      186.82     19.46 o
  -7  10   5        0.03        8.32      8.05 o
  -6  10   5        5.12        7.29      7.15 o
  -5  10   5      219.31      235.32     14.61 o
  -4  10   5       88.68       95.06     10.70 o
  -3  10   5       24.67       23.51      7.45 o
  -2  10   5      546.99      552.71     20.36 o
  -1  10   5      288.05      283.75     17.45 o
   0  10   5       28.65       17.23     13.20 o
   1  10   5       33.74       42.15     13.09 o
   2  10   5      421.46      405.62     40.27 o
   3  10   5       84.02      125.29     17.45 o
   4  10   5       15.88       20.14     11.19 o
  -7  11   5       28.96       18.69      8.64 o
  -6  11   5        8.71       15.86      7.76 o
  -5  11   5      197.91      173.93     16.44 o
  -4  11   5      265.79      247.10     30.65 o
  -3  11   5      726.65      696.43     24.09 o
  -2  11   5     1242.89     1214.60     32.49 o
  -1  11   5     1120.80     1113.51     30.83 o
   0  11   5       60.81       62.90     13.54 o
   1  11   5       40.81       39.11      9.05 o
   2  11   5       20.16       30.80      9.73 o
   3  11   5       29.26       43.40     13.42 o
   4  11   5      251.32      277.21     22.37 o
  -6  12   5      215.11      236.51     16.40 o
  -5  12   5       46.39       50.75     10.21 o
  -4  12   5      165.31      162.43     14.93 o
  -3  12   5       58.29       52.59     10.25 o
  -2  12   5       45.79       57.85     10.53 o
  -1  12   5       33.77       31.32      9.05 o
   0  12   5        4.34       -0.15      7.49 o
   1  12   5      264.46      259.76     29.87 o
   2  12   5       20.64       13.95      8.80 o
   3  12   5       25.12       32.22     12.53 o
  -5  13   5      649.97      639.38     25.26 o
  -4  13   5     1290.49     1243.18     40.94 o
  -3  13   5      277.89      320.72     28.75 o
  -2  13   5      442.44      460.11     32.44 o
  -1  13   5      136.45      117.62     13.76 o
   0  13   5        1.55       -4.23      7.73 o
   1  13   5      187.52      177.88     16.37 o
   2  13   5      306.15      302.31     19.07 o
  -4  14   5      160.74      156.11     16.02 o
  -3  14   5       96.38       85.61     16.89 o
  -2  14   5      209.04      239.62     26.74 o
  -1  14   5       52.71       53.02     16.56 o
   0  14   5        2.63       -5.48     17.79 o
   1  14   5       68.59       70.21     12.58 o
 -10   0   6      208.09      202.03     21.93 o
  -9   0   6      547.40      532.26     28.86 o
  -8   0   6        9.18       38.93     10.29 o
  -7   0   6     3241.35     3224.42    104.82 o
  -6   0   6     6811.20     6683.58     82.18 o
  -5   0   6        8.14       11.02      3.62 o
  -4   0   6       70.52      107.19      7.44 o
  -3   0   6     4975.90     4507.30     67.42 o
  -2   0   6     2225.38     2236.99     25.48 o
  -1   0   6      730.77      792.29     13.31 o
   0   0   6     1251.23     1132.38     16.78 o
   1   0   6      791.85      748.27     13.10 o
   2   0   6     2667.69     2688.65     42.63 o
   3   0   6      421.80      410.11     17.90 o
   4   0   6     1977.14     2004.66     51.46 o
   5   0   6      675.01      679.26     27.52 o
   6   0   6        9.94        9.62      8.28 o
 -10   1   6        0.56       -0.23      6.75 o
  -9   1   6      173.83      168.36     13.37 o
  -8   1   6      129.06      104.63     10.00 o
  -7   1   6      184.27      189.99      7.01 o
  -6   1   6        3.96        9.81      3.20 o
  -5   1   6       23.93       31.12      3.45 o
  -4   1   6      237.31      211.02      6.01 o
  -3   1   6       67.41       65.63      4.13 o
  -2   1   6       21.91        6.76      1.87 o
  -1   1   6     3781.04     3749.33     29.45 o
   0   1   6      151.82      161.64      4.43 o
   1   1   6       20.66       18.91      2.35 o
   2   1   6       63.56       70.36      3.27 o
   3   1   6       52.93       59.13      5.83 o
   4   1   6      415.74      452.54     17.23 o
   5   1   6       43.33       40.21      6.59 o
   6   1   6       33.90       40.27      7.50 o
 -10   2   6        2.53       16.05     12.86 o
  -9   2   6      730.48      769.41     29.42 o
  -8   2   6      567.47      556.71     19.37 o
  -7   2   6      369.11      359.51      9.16 o
  -6   2   6       19.07       18.19      4.02 o
  -5   2   6     3139.69     2956.59     35.52 o
  -4   2   6     1503.09     1426.60     19.94 o
  -3   2   6     1403.16     1433.12     19.41 o
  -2   2   6       50.41       66.14      3.07 o
  -1   2   6     4272.50     4541.98     38.16 o
   0   2   6     1658.21     1669.69     29.94 o
   1   2   6      331.09      258.91      7.27 o
   2   2   6      758.34      784.52     14.53 o
   3   2   6     4110.19     4113.26     50.78 o
   4   2   6      335.55      339.75     21.93 o
   5   2   6      362.78      356.60     21.48 o
   6   2   6        4.01        6.31      5.43 o
 -10   3   6       73.02       80.23     10.99 o
  -9   3   6        9.59        6.94      6.80 o
  -8   3   6     1081.72     1079.10     28.04 o
  -7   3   6      635.11      587.90     13.52 o
  -6   3   6       52.97       44.78      5.03 o
  -5   3   6     1341.22     1313.73     19.90 o
  -4   3   6       16.47       19.70      3.39 o
  -3   3   6       56.66       67.01      3.71 o
  -2   3   6      705.06      732.13     10.16 o
  -1   3   6     1064.92     1075.04     14.72 o
   0   3   6     1182.69     1139.20     12.75 o
   1   3   6     1948.25     1953.02     33.46 o
   2   3   6      226.38      251.18      6.69 o
   3   3   6      633.60      668.03     12.99 o
   4   3   6       15.33       17.19      4.59 o
   5   3   6      356.87      354.40     13.70 o
   6   3   6      188.95      192.91     11.81 o
  -9   4   6      298.29      295.98     19.58 o
  -8   4   6      559.23      617.40     66.90 o
  -7   4   6      991.45      959.08     18.13 o
  -6   4   6      800.22      765.15     21.77 o
  -5   4   6     3024.69     3036.00     36.91 o
  -4   4   6      119.82      141.97      7.94 o
  -3   4   6     3650.74     3855.63     37.71 o
  -2   4   6    12197.17    12801.57    110.86 o
  -1   4   6     1063.17     1091.80     14.86 o
   0   4   6     1109.44     1027.09     13.77 o
   1   4   6      491.27      481.07     14.66 o
   2   4   6       19.91       20.37      2.81 o
   3   4   6        5.37        7.32      3.02 o
   4   4   6      232.99      223.98     21.93 o
   5   4   6      938.82      995.86     23.72 o
   6   4   6      744.80      773.89     21.59 o
  -9   5   6        2.39       -4.03      7.83 o
  -8   5   6       61.82       45.42     11.41 o
  -7   5   6      213.27      233.12     15.40 o
  -6   5   6      369.74      394.21     11.17 o
  -5   5   6      201.46      197.24      8.31 o
  -4   5   6      852.41      914.77     14.09 o
  -3   5   6     1797.84     1843.60     26.17 o
  -2   5   6      791.92      693.05     10.60 o
  -1   5   6       47.52       66.37      3.69 o
   0   5   6      845.36      717.96     13.32 o
   1   5   6     2592.71     2476.76     27.41 o
   2   5   6      117.65      127.56      6.13 o
   3   5   6      209.26      189.49      6.67 o
   4   5   6     1300.99     1322.35     33.45 o
   5   5   6       29.40       31.32      5.49 o
   6   5   6        0.07        1.20      4.89 o
  -9   6   6      449.70      461.12     26.40 o
  -8   6   6       15.22       17.00      9.40 o
  -7   6   6     1087.76     1055.46     27.10 o
  -6   6   6      142.01      139.25     20.11 o
  -5   6   6      159.80      149.47      6.92 o
  -4   6   6        8.22       11.17      3.34 o
  -3   6   6     4199.52     4042.49     36.72 o
  -2   6   6     2988.92     3071.57     31.88 o
  -1   6   6     2510.58     2675.18     32.00 o
   0   6   6      679.79      732.79     28.04 o
   1   6   6      990.16      922.22     15.58 o
   2   6   6      131.38      136.59     10.86 o
   3   6   6       40.09       36.18      7.59 o
   4   6   6       59.17       63.71      7.42 o
   5   6   6      944.98      972.80     42.51 o
  -9   7   6      388.12      435.84     26.18 o
  -8   7   6       66.19       51.91     12.08 o
  -7   7   6      495.13      546.60     24.39 o
  -6   7   6      166.40      160.26     12.03 o
  -5   7   6      166.51      179.86     11.93 o
  -4   7   6       77.05       83.33      7.20 o
  -3   7   6       16.67       19.73      4.32 o
  -2   7   6     2124.66     2162.60     24.51 o
  -1   7   6       39.89       40.48      3.90 o
   0   7   6      771.27      813.53     13.18 o
   1   7   6     1078.78     1078.60     16.50 o
   2   7   6      405.10      393.71     22.93 o
   3   7   6       51.50       50.12     11.41 o
   4   7   6       28.24       34.85      8.50 o
   5   7   6        0.82        2.74      3.92 o
  -8   8   6     1323.55     1307.73     46.09 o
  -7   8   6       22.64       20.80      7.73 o
  -6   8   6      177.40      202.29      9.93 o
  -5   8   6       72.35       74.17      9.13 o
  -4   8   6     1082.48     1106.82     41.17 o
  -3   8   6       56.37       62.42     13.65 o
  -2   8   6      998.52     1000.02     25.32 o
  -1   8   6     4421.62     4454.00     58.71 o
   0   8   6     3285.26     3283.95     37.83 o
   1   8   6      242.02      219.93     17.66 o
   2   8   6       17.03       24.58      3.09 o
   3   8   6      413.77      438.12     17.71 o
   4   8   6      139.72      146.07     12.31 o
  -8   9   6        6.49       14.10     10.29 o
  -7   9   6       34.62       40.51      9.46 o
  -6   9   6       97.84      106.25     12.81 o
  -5   9   6        2.81        0.89     11.41 o
  -4   9   6      443.70      455.97     27.74 o
  -3   9   6     1121.25     1134.33     43.40 o
  -2   9   6       36.53       50.79     13.65 o
  -1   9   6      883.20      848.40     36.69 o
   0   9   6      431.13      435.16     26.85 o
   1   9   6      142.75      114.55     17.00 o
   2   9   6       49.31       52.64      7.42 o
   3   9   6       11.90       14.77      9.84 o
   4   9   6      216.75      206.95     20.14 o
  -7  10   6      966.33      977.39     51.01 o
  -6  10   6      590.49      573.02     18.82 o
  -5  10   6      228.33      238.59     14.99 o
  -4  10   6       35.95       37.61      8.76 o
  -3  10   6     2007.63     1904.88     61.30 o
  -2  10   6      134.40      142.30     18.79 o
  -1  10   6        1.56        6.94     11.19 o
   0  10   6       92.54      106.05     17.68 o
   1  10   6     1089.17     1073.62     38.82 o
   2  10   6      467.48      465.46     44.75 o
   3  10   6       40.37       42.51     12.53 o
   4  10   6      220.85      199.57     21.25 o
  -7  11   6      624.13      607.98     24.72 o
  -6  11   6        7.13       10.54      7.89 o
  -5  11   6      366.14      428.97     19.65 o
  -4  11   6       80.21       78.26     10.85 o
  -3  11   6        0.56       -3.10     14.54 o
  -2  11   6       56.71       39.53      9.17 o
  -1  11   6        1.45       10.48      7.47 o
   0  11   6      317.97      306.04     16.87 o
   1  11   6       83.97      104.96     12.54 o
   2  11   6      181.52      225.05     16.92 o
   3  11   6        5.33       26.85     12.31 o
  -6  12   6      332.73      312.76     27.85 o
  -5  12   6      680.87      703.62     26.02 o
  -4  12   6     1196.37     1238.13     35.14 o
  -3  12   6      235.12      283.33     18.95 o
  -2  12   6       34.25       48.66     10.41 o
  -1  12   6      588.12      583.57     23.46 o
   0  12   6     1019.10      996.96     31.24 o
   1  12   6        2.59       11.81      9.06 o
   2  12   6      125.74      132.58     17.45 o
   3  12   6     1109.35     1105.70     46.98 o
  -5  13   6      179.97      209.99     23.16 o
  -4  13   6       12.83       28.31      9.93 o
  -3  13   6       88.01       90.90     12.79 o
  -2  13   6       75.79       56.46     11.37 o
  -1  13   6       24.30        9.38     17.00 o
   0  13   6       96.85       97.88     22.60 o
   1  13   6      454.50      416.77     21.59 o
   2  13   6       43.66       49.13     15.44 o
  -4  14   6      155.31      183.94     23.27 o
  -3  14   6      236.50      270.07     20.36 o
  -2  14   6       11.65       18.51     13.54 o
  -1  14   6       14.09       20.22      9.99 o
   0  14   6       58.59       52.88     11.91 o
 -10   1   7      229.04      217.95     15.82 o
  -9   1   7     1747.72     1794.21     57.95 o
  -8   1   7      644.75      675.45     21.36 o
  -7   1   7      335.22      341.64      9.03 o
  -6   1   7      499.35      511.78     11.34 o
  -5   1   7      547.78      537.53     15.32 o
  -4   1   7       22.74       28.14      3.28 o
  -3   1   7       53.40       48.98      4.01 o
  -2   1   7     3126.87     2922.35     26.80 o
  -1   1   7     1735.41     1612.18     16.88 o
   0   1   7     4011.34     4021.02     38.18 o
   1   1   7     2780.88     2713.63     30.04 o
   2   1   7      298.19      307.66     14.87 o
   3   1   7        2.84        2.54      3.76 o
   4   1   7        6.95       -3.28      4.35 o
   5   1   7      242.91      255.08     14.21 o
   6   1   7      128.35      131.54     11.27 o
 -10   2   7       65.50       65.00     10.34 o
  -9   2   7      650.03      636.97     30.20 o
  -8   2   7      307.35      299.50     12.24 o
  -7   2   7      304.88      293.73      8.56 o
  -6   2   7     1282.73     1222.37     19.68 o
  -5   2   7        0.72        3.04      3.12 o
  -4   2   7      169.00      163.34      5.97 o
  -3   2   7       10.09       22.47      2.88 o
  -2   2   7      921.92      942.14     10.67 o
  -1   2   7     2002.27     1944.95     20.71 o
   0   2   7        0.39        1.61      2.94 o
   1   2   7     2025.33     1996.04     27.89 o
   2   2   7      140.88      152.49      8.25 o
   3   2   7        8.21        8.02      6.32 o
   4   2   7        0.03        1.81      4.19 o
   5   2   7       71.77       70.85      9.84 o
   6   2   7      174.05      173.03     12.49 o
 -10   3   7       71.70       78.31     14.99 o
  -9   3   7      537.07      562.30     21.24 o
  -8   3   7      393.45      381.49     16.50 o
  -7   3   7       33.85       33.16      4.97 o
  -6   3   7       79.63       76.33      5.97 o
  -5   3   7     1844.65     1749.39     24.59 o
  -4   3   7     3200.88     3192.58     37.51 o
  -3   3   7     4166.29     4418.21     38.74 o
  -2   3   7      746.47      776.80     10.07 o
  -1   3   7       77.83       60.02      3.91 o
   0   3   7      206.10      182.80      9.08 o
   1   3   7      910.88      917.74     16.06 o
   2   3   7      182.54      179.96      6.90 o
   3   3   7      223.66      253.20      8.46 o
   4   3   7      877.97      951.15     22.36 o
   5   3   7      313.23      337.74     13.91 o
   6   3   7      143.97      130.91     10.95 o
 -10   4   7      186.32      198.68     21.03 o
  -9   4   7      211.34      233.36     21.70 o
  -8   4   7        2.45        6.20      5.83 o
  -7   4   7      220.74      230.44     13.85 o
  -6   4   7      894.61      896.44     19.80 o
  -5   4   7     2275.51     2252.97     34.91 o
  -4   4   7       44.63       50.28      5.75 o
  -3   4   7     1600.60     1623.66     17.52 o
  -2   4   7       91.79       89.92      4.86 o
  -1   4   7       83.05      101.80      4.52 o
   0   4   7     2383.71     2427.01     27.90 o
   1   4   7       90.76       89.43      4.24 o
   2   4   7     3217.44     3218.48     41.80 o
   3   4   7     2676.44     2659.41     43.80 o
   4   4   7      177.30      176.36      9.69 o
   5   4   7      777.10      790.47     21.04 o
  -9   5   7       45.09       49.00     12.53 o
  -8   5   7       96.86       89.94     14.10 o
  -7   5   7        9.60       18.83      7.61 o
  -6   5   7     2062.57     2075.44     29.52 o
  -5   5   7      353.15      384.40     10.62 o
  -4   5   7       31.07       31.39      4.03 o
  -3   5   7     4103.18     4077.39     40.09 o
  -2   5   7     3323.68     3259.02     37.16 o
  -1   5   7       59.81       58.60      3.98 o
   0   5   7        5.08        7.71      3.07 o
   1   5   7     1469.41     1461.79     18.54 o
   2   5   7      736.50      712.59     13.66 o
   3   5   7       74.80       75.77      9.28 o
   4   5   7      492.47      499.98     14.37 o
   5   5   7     1612.64     1704.02     77.30 o
  -9   6   7      331.82      319.72     22.37 o
  -8   6   7       69.96       56.38     12.75 o
  -7   6   7      968.25     1033.34     27.58 o
  -6   6   7      330.92      317.38     15.09 o
  -5   6   7     2006.04     2043.39     33.59 o
  -4   6   7       37.49       33.68      4.54 o
  -3   6   7     3464.92     3554.30     42.10 o
  -2   6   7       96.01       76.28      4.72 o
  -1   6   7     1573.82     1519.17     24.12 o
   0   6   7      596.37      644.98     13.44 o
   1   6   7      319.34      319.36      8.18 o
   2   6   7      670.52      678.86     13.15 o
   3   6   7      647.92      650.35     14.49 o
   4   6   7      671.66      698.53     25.17 o
   5   6   7      229.98      247.41     19.69 o
  -9   7   7      293.92      301.15     23.04 o
  -8   7   7       28.89       26.85     10.74 o
  -7   7   7      124.56      124.58     11.88 o
  -6   7   7       27.99       37.26     11.75 o
  -5   7   7     1284.63     1193.91     28.86 o
  -4   7   7     3613.34     3697.44     92.85 o
  -3   7   7     3980.82     3985.55     55.19 o
  -2   7   7     1154.04     1078.67     17.27 o
  -1   7   7       64.80       93.85      6.31 o
   0   7   7       33.91       31.00      4.06 o
   1   7   7      178.84      165.24     11.52 o
   2   7   7        3.50        3.88      3.55 o
   3   7   7     1463.11     1639.75     53.47 o
   4   7   7     2400.81     2387.03     71.15 o
   5   7   7      698.06      738.56     17.08 o
  -8   8   7       55.25       48.55     12.53 o
  -7   8   7      429.30      458.34     37.81 o
  -6   8   7      176.59      156.85     12.52 o
  -5   8   7       88.17       96.88     10.58 o
  -4   8   7        5.00       13.87     11.86 o
  -3   8   7       81.89       90.84     16.11 o
  -2   8   7       27.33       38.93     12.75 o
  -1   8   7        7.84        8.55      5.96 o
   0   8   7        4.75        5.45      7.61 o
   1   8   7       61.97       67.84      5.22 o
   2   8   7        1.85       -2.29      5.68 o
   3   8   7        0.59        3.13      9.84 o
   4   8   7      149.32      167.35     20.81 o
  -8   9   7        8.60       10.52     10.29 o
  -7   9   7        3.91       -3.79     17.56 o
  -6   9   7      453.30      457.71     18.97 o
  -5   9   7      763.07      731.44     23.30 o
  -4   9   7      679.33      729.60     36.02 o
  -3   9   7      450.66      519.74     29.98 o
  -2   9   7     1101.22     1067.21     42.73 o
  -1   9   7       31.19        9.40     11.86 o
   0   9   7      165.76      139.61     18.79 o
   1   9   7      235.28      238.72     23.49 o
   2   9   7      311.80      314.03     10.11 o
   3   9   7      266.89      286.83     21.48 o
  -8  10   7       18.05       20.36     10.96 o
  -7  10   7        3.36       -0.56      7.89 o
  -6  10   7       77.64       81.34      8.60 o
  -5  10   7      670.93      707.90     36.92 o
  -4  10   7        5.17       -1.79     12.08 o
  -3  10   7      318.95      293.32     26.40 o
  -2  10   7      425.50      393.10     27.74 o
  -1  10   7        0.55       -0.45     11.63 o
   0  10   7       52.18       78.98     16.56 o
   1  10   7       44.01       31.10     13.87 o
   2  10   7      117.77      115.33     12.99 o
   3  10   7       11.00        4.03      9.40 o
  -7  11   7      660.12      610.10     38.15 o
  -6  11   7      211.70      220.78     13.13 o
  -5  11   7       13.07       14.33      9.62 o
  -4  11   7      143.23      149.65     14.30 o
  -3  11   7       63.01       72.71     17.68 o
  -2  11   7      641.17      686.19     37.36 o
  -1  11   7     1195.26     1241.28     49.67 o
   0  11   7     1035.96     1008.70     30.53 o
   1  11   7      624.20      634.09     24.18 o
   2  11   7       44.96       33.51     21.25 o
   3  11   7       52.45       61.97     14.77 o
  -6  12   7        7.11       -0.28      8.69 o
  -5  12   7      321.72      314.12     18.87 o
  -4  12   7       44.23       39.31      9.92 o
  -3  12   7      608.97      585.34     24.06 o
  -2  12   7       12.15       11.56      8.53 o
  -1  12   7      187.28      190.39     16.12 o
   0  12   7       18.27        9.30      8.92 o
   1  12   7       90.56      111.22     14.21 o
   2  12   7      105.86       93.30     17.68 o
  -5  13   7       13.63       27.64     10.46 o
  -4  13   7       14.25       22.80     12.53 o
  -3  13   7       39.66       44.36     11.45 o
  -2  13   7       59.38       54.89     11.70 o
  -1  13   7      606.57      567.86     24.87 o
   0  13   7      888.22      907.36     31.48 o
   1  13   7      265.01      307.95     24.61 o
  -3  14   7      455.44      475.97     24.05 o
  -2  14   7       44.07       38.23     11.65 o
  -1  14   7        0.06       -6.14     12.98 o
 -10   0   8     1098.02     1076.16     43.85 o
  -9   0   8      776.71      739.44     34.23 o
  -8   0   8       44.37       47.43     10.96 o
  -7   0   8     1150.16     1097.96     21.59 o
  -6   0   8     1133.19     1129.07     34.57 o
  -5   0   8      761.67      722.62     19.06 o
  -4   0   8      845.29      837.52     20.38 o
  -3   0   8      357.40      347.67     23.60 o
  -2   0   8    18779.04    18578.72    250.36 o
  -1   0   8     5963.70     5960.04     70.52 o
   0   0   8     1817.28     1707.29     31.40 o
   1   0   8     1185.34     1068.30     22.86 o
   2   0   8      602.03      572.54     21.70 o
   3   0   8      263.25      269.15     15.89 o
   4   0   8       90.45       99.34     12.75 o
   5   0   8     1553.51     1627.89     49.89 o
 -10   1   8       13.74       17.12      7.75 o
  -9   1   8      400.71      407.10     17.78 o
  -8   1   8        5.55        7.58      4.86 o
  -7   1   8      503.16      528.71     11.45 o
  -6   1   8      741.66      718.51     12.61 o
  -5   1   8       16.65       18.98      3.48 o
  -4   1   8       27.50       29.08      3.95 o
  -3   1   8      408.68      387.85     13.66 o
  -2   1   8     1150.65     1129.71     12.33 o
  -1   1   8      791.33      723.30     10.98 o
   0   1   8     1231.23     1252.21     15.66 o
   1   1   8      985.11      904.73     24.77 o
   2   1   8       95.59       89.33      5.94 o
   3   1   8      915.79      909.85     21.52 o
   4   1   8       11.26        6.32      7.83 o
   5   1   8       10.02       10.80      6.05 o
 -10   2   8       22.77       24.16     11.19 o
  -9   2   8      186.52      163.62     13.20 o
  -8   2   8     1155.89     1131.03     24.57 o
  -7   2   8      763.08      747.80     13.98 o
  -6   2   8      329.73      328.02     10.05 o
  -5   2   8      914.26      819.29     13.54 o
  -4   2   8     1662.03     1630.70     20.44 o
  -3   2   8      985.73     1046.95     12.21 o
  -2   2   8      244.54      213.08      5.51 o
  -1   2   8     4675.93     4584.51     52.69 o
   0   2   8     1383.98     1452.76     23.86 o
   1   2   8       30.18       33.16      4.25 o
   2   2   8       79.71       86.38      8.54 o
   3   2   8      564.87      574.12     16.27 o
   4   2   8     1251.63     1343.26     29.15 o
   5   2   8      299.93      307.38     43.85 o
 -10   3   8       84.70       83.68     15.21 o
  -9   3   8      652.85      711.70     32.89 o
  -8   3   8      253.75      242.92     19.02 o
  -7   3   8      109.97       99.44      7.04 o
  -6   3   8        0.51        0.71      3.46 o
  -5   3   8        7.77       12.28      3.65 o
  -4   3   8     2809.53     2709.93     39.13 o
  -3   3   8      243.35      261.52      6.23 o
  -2   3   8      214.97      207.27      7.35 o
  -1   3   8     2842.56     2773.17     28.38 o
   0   3   8       29.91       39.25      4.26 o
   1   3   8       41.79       48.51      4.63 o
   2   3   8       31.12       39.86      4.64 o
   3   3   8        5.41        8.98      4.81 o
   4   3   8      662.24      667.35     21.48 o
   5   3   8      155.83      150.65     11.07 o
 -10   4   8      279.36      280.12     24.83 o
  -9   4   8       35.51       40.72     12.31 o
  -8   4   8       20.53       31.10     10.29 o
  -7   4   8      122.96      136.68      9.56 o
  -6   4   8     2071.01     1966.64     28.42 o
  -5   4   8     2948.36     2904.34     36.59 o
  -4   4   8     1253.63     1211.27     18.99 o
  -3   4   8      155.62      155.04      5.70 o
  -2   4   8     1052.03     1043.02     16.18 o
  -1   4   8      155.13      184.34      6.02 o
   0   4   8        2.99        4.00      2.49 o
   1   4   8      883.24      928.35     16.99 o
   2   4   8     4818.26     4804.34     82.30 o
   3   4   8      594.69      618.89     16.31 o
   4   4   8       17.93       15.68      6.15 o
   5   4   8      126.80      125.12     10.14 o
  -9   5   8       92.54       94.19     15.21 o
  -8   5   8       73.39       82.33     13.65 o
  -7   5   8       41.70       48.87     17.90 o
  -6   5   8       55.14       58.91      8.91 o
  -5   5   8       68.56       84.57      7.45 o
  -4   5   8      437.35      452.11     13.57 o
  -3   5   8     1078.27      994.00     22.48 o
  -2   5   8       82.09       88.59      6.36 o
  -1   5   8       50.81       32.92      3.13 o
   0   5   8     1252.94     1132.54     20.20 o
   1   5   8      153.16      157.95      6.75 o
   2   5   8        3.77       -0.23      3.28 o
   3   5   8      696.13      707.23     17.14 o
   4   5   8       39.30       50.19      6.27 o
   5   5   8        8.38        0.44      5.15 o
  -9   6   8        1.43        6.71      9.40 o
  -8   6   8       49.81       65.78     13.42 o
  -7   6   8     1572.90     1540.42     35.80 o
  -6   6   8     1506.81     1470.96     33.74 o
  -5   6   8     2799.54     2691.73     49.91 o
  -4   6   8        2.32       13.83      7.38 o
  -3   6   8      117.33      116.28      7.54 o
  -2   6   8      560.63      505.48     12.62 o
  -1   6   8      503.21      505.07     19.27 o
   0   6   8        7.62        4.15      3.36 o
   1   6   8      565.54      546.44     12.68 o
   2   6   8     1638.45     1589.62     24.92 o
   3   6   8      606.55      609.95     21.14 o
   4   6   8      209.85      226.95     13.20 o
  -9   7   8      139.57      133.12     18.12 o
  -8   7   8      129.90      177.65     20.14 o
  -7   7   8       80.45       69.03     10.32 o
  -6   7   8       42.06       42.75      8.52 o
  -5   7   8      145.15      140.13     11.97 o
  -4   7   8      211.83      193.08     21.03 o
  -3   7   8        1.94        6.49     10.96 o
  -2   7   8      711.89      700.84     15.38 o
  -1   7   8      552.08      539.32     43.40 o
   0   7   8       15.36       16.41      4.06 o
   1   7   8      433.90      399.80     11.15 o
   2   7   8      334.13      298.07     50.34 o
   3   7   8        0.34       10.29      9.84 o
   4   7   8      146.03      166.68     21.25 o
  -8   8   8     1344.82     1316.90     47.88 o
  -7   8   8      161.71      182.91     26.40 o
  -6   8   8      156.16      154.83     13.06 o
  -5   8   8      419.34      449.80     18.70 o
  -4   8   8     2868.29     2806.97     78.98 o
  -3   8   8        2.09        9.62     11.41 o
  -2   8   8      106.30       83.90     16.33 o
  -1   8   8      100.72       89.49     16.33 o
   0   8   8     1123.50     1052.87     28.29 o
   1   8   8      584.02      555.69     20.90 o
   2   8   8      352.15      368.38     14.74 o
   3   8   8     1022.81     1080.64     44.30 o
  -8   9   8      348.48      412.12     26.62 o
  -7   9   8     1396.39     1415.99     48.55 o
  -6   9   8       15.47       22.87     19.35 o
  -5   9   8     1092.22     1084.25     29.63 o
  -4   9   8      299.24      306.52     25.73 o
  -3   9   8       67.52       57.05     15.44 o
  -2   9   8       94.25       75.40     16.33 o
  -1   9   8       34.31       34.90     14.32 o
   0   9   8      368.11      350.82     26.62 o
   1   9   8      469.34      415.48     29.76 o
   2   9   8       74.96       59.07     18.12 o
   3   9   8       70.08       75.17     14.10 o
  -7  10   8       81.10       83.74     14.54 o
  -6  10   8      452.30      453.38     26.62 o
  -5  10   8     1317.98     1395.94     57.50 o
  -4  10   8       50.19       50.56     16.78 o
  -3  10   8      403.82      364.91     27.97 o
  -2  10   8     1635.52     1616.04     57.72 o
  -1  10   8      730.62      756.00     37.81 o
   0  10   8      436.39      353.95     28.64 o
   1  10   8      116.04      129.32     21.25 o
   2  10   8      822.99      787.32     37.14 o
   3  10   8      158.71      148.78     19.24 o
  -7  11   8        0.07      -12.11     18.79 o
  -6  11   8       64.31       60.39      8.49 o
  -5  11   8       11.62       11.86     15.44 o
  -4  11   8        0.02        7.83     14.10 o
  -3  11   8      555.81      533.38     34.01 o
  -2  11   8       87.77       87.26     19.24 o
  -1  11   8      437.49      403.62     29.98 o
   0  11   8      282.78      225.75     25.95 o
   1  11   8      165.53      168.61     18.35 o
   2  11   8        8.04        4.70      9.62 o
  -6  12   8      160.44      163.35     12.27 o
  -5  12   8        7.77       16.01     11.41 o
  -4  12   8     1177.80     1190.89     35.58 o
  -3  12   8      564.82      581.37     42.40 o
  -2  12   8      229.56      264.68     28.64 o
  -1  12   8      434.10      399.37     32.22 o
   0  12   8      997.33      992.77     36.25 o
   1  12   8        1.82        5.68      8.81 o
  -5  13   8      182.60      210.55     22.71 o
  -4  13   8      283.19      295.51     30.20 o
  -3  13   8      742.73      771.90     47.21 o
  -2  13   8        2.40       -5.84     12.19 o
  -1  13   8      108.54       80.71     13.06 o
   0  13   8       77.45       85.79     13.43 o
 -10   1   9       95.07      108.92     12.31 o
  -9   1   9        2.40        9.57      6.39 o
  -8   1   9       77.27       91.32     13.88 o
  -7   1   9      335.74      334.55      8.41 o
  -6   1   9      931.98     1004.50     15.77 o
  -5   1   9     2414.53     2410.80     28.14 o
  -4   1   9     2407.15     2289.87     29.43 o
  -3   1   9     1107.28     1089.03     17.29 o
  -2   1   9        7.81       11.10      2.28 o
  -1   1   9      167.54      172.20      7.05 o
   0   1   9       14.25       14.66      3.36 o
   1   1   9       34.63       44.29      4.76 o
   2   1   9     1941.33     1847.84     34.20 o
   3   1   9     1685.19     1606.63     32.38 o
   4   1   9      322.91      337.24     14.26 o
   5   1   9       68.26       56.57      8.53 o
 -10   2   9      584.58      673.66     34.23 o
  -9   2   9       53.84       54.97      9.01 o
  -8   2   9      244.57      225.25     24.28 o
  -7   2   9       25.33       21.33      4.74 o
  -6   2   9      180.70      190.99      8.38 o
  -5   2   9      491.42      489.64     12.52 o
  -4   2   9      865.60      811.95     13.43 o
  -3   2   9      786.19      799.82     13.57 o
  -2   2   9     3184.16     3219.76     38.01 o
  -1   2   9       64.08       66.26      4.10 o
   0   2   9      136.79      128.47      7.79 o
   1   2   9      186.08      180.19      5.84 o
   2   2   9       35.55       44.14      5.20 o
   3   2   9      548.01      548.09     16.71 o
   4   2   9       53.92       51.22      7.58 o
   5   2   9      442.54      466.53     17.74 o
 -10   3   9       32.97       25.95     11.41 o
  -9   3   9        3.32       10.74      9.40 o
  -8   3   9      323.42      341.81     15.74 o
  -7   3   9      425.47      435.43     13.95 o
  -6   3   9      118.52      126.59      8.62 o
  -5   3   9      863.74      842.25     16.03 o
  -4   3   9     9526.62     9122.90    109.18 o
  -3   3   9     2068.99     2065.90     21.71 o
  -2   3   9      471.87      465.84      9.27 o
  -1   3   9        6.40        6.91      2.20 o
   0   3   9     1461.94     1483.76     19.48 o
   1   3   9      513.94      518.49     12.66 o
   2   3   9      235.08      206.84     10.47 o
   3   3   9     1250.40     1199.06     38.93 o
   4   3   9      257.72      251.53     18.57 o
 -10   4   9       41.12       44.75     13.42 o
  -9   4   9      189.64      232.46     22.37 o
  -8   4   9      148.93      139.86     18.23 o
  -7   4   9      387.58      369.49     16.76 o
  -6   4   9     1096.49     1047.31     44.41 o
  -5   4   9       65.86       57.90      6.61 o
  -4   4   9      192.63      182.47      9.24 o
  -3   4   9        0.00        0.10      2.95 o
  -2   4   9      443.10      483.49      9.58 o
  -1   4   9     1005.58     1001.95     17.18 o
   0   4   9      169.88      162.96      8.01 o
   1   4   9     2272.75     2221.23     34.86 o
   2   4   9      235.78      226.78      8.74 o
   3   4   9      283.72      295.88     11.88 o
   4   4   9       41.37       33.87      6.50 o
  -9   5   9      700.00      727.81     34.90 o
  -8   5   9      253.76      265.68     26.51 o
  -7   5   9     1604.55     1581.06     44.86 o
  -6   5   9     1645.94     1594.73     60.97 o
  -5   5   9      105.19      103.84     11.41 o
  -4   5   9      178.57      168.36     12.15 o
  -3   5   9       92.84       95.33      7.50 o
  -2   5   9     2456.21     2542.29     50.57 o
  -1   5   9      563.14      565.37     19.30 o
   0   5   9      263.49      250.62     18.10 o
   1   5   9     1744.67     1706.63     33.54 o
   2   5   9     2006.35     1976.38     32.35 o
   3   5   9       65.86       71.41      6.88 o
   4   5   9      396.46      388.54     13.96 o
  -9   6   9       90.08       98.44     15.89 o
  -8   6   9        3.88       -7.04      7.04 o
  -7   6   9       37.54       26.39      8.27 o
  -6   6   9       46.79       49.86      9.13 o
  -5   6   9      647.12      654.23     32.33 o
  -4   6   9       80.00      108.34     23.38 o
  -3   6   9      258.24      250.08     13.36 o
  -2   6   9      181.33      161.59      7.82 o
  -1   6   9      164.93      168.92     16.11 o
   0   6   9      160.37      172.19     13.11 o
   1   6   9      497.85      515.01     19.68 o
   2   6   9      106.63      105.32      6.31 o
   3   6   9      270.49      256.19     12.08 o
   4   6   9       67.28       84.24      7.40 o
  -9   7   9       35.27       38.93     12.98 o
  -8   7   9     1558.59     1606.76     39.58 o
  -7   7   9     1656.80     1708.59     39.84 o
  -6   7   9        1.58        9.28      7.20 o
  -5   7   9        4.78       16.82      7.41 o
  -4   7   9      657.84      688.92     22.45 o
  -3   7   9       69.62       80.99     16.56 o
  -2   7   9      141.66      131.28     11.37 o
  -1   7   9     1844.57     1835.00     39.84 o
   0   7   9     4319.76     4442.47     76.37 o
   1   7   9      761.58      749.25     24.22 o
   2   7   9       22.88       13.48     14.21 o
   3   7   9       25.48       15.89     11.86 o
  -8   8   9      450.02      487.28     21.80 o
  -7   8   9      114.02      118.46     12.79 o
  -6   8   9       35.58       27.04      8.33 o
  -5   8   9      170.63      157.98     13.38 o
  -4   8   9       21.33       19.46     14.10 o
  -3   8   9     1356.44     1407.07     51.91 o
  -2   8   9      580.68      577.01     32.89 o
  -1   8   9      394.95      469.40     31.10 o
   0   8   9      120.78      130.44     21.03 o
   1   8   9        3.53       -0.87      8.05 o
   2   8   9       21.72       21.93     10.74 o
  -8   9   9      121.52      140.07     27.18 o
  -7   9   9       35.39       32.88      9.55 o
  -6   9   9      268.27      262.06     17.47 o
  -5   9   9      527.66      518.21     20.84 o
  -4   9   9      270.10      288.39     27.52 o
  -3   9   9      330.08      325.31     26.62 o
  -2   9   9      314.18      374.53     28.19 o
  -1   9   9      578.33      602.07     35.35 o
   0   9   9      109.10       91.06     19.24 o
   1   9   9       22.24       41.61     17.00 o
   3   9   9      373.52      359.54     24.61 o
  -7  10   9      168.98      189.31     16.11 o
  -6  10   9       19.63       14.60     12.64 o
  -5  10   9       16.81        8.16      8.82 o
  -4  10   9       25.63       16.56     14.99 o
  -3  10   9       54.99       48.33     16.33 o
  -2  10   9        7.02        4.92     13.20 o
  -1  10   9      248.31      178.54     23.72 o
   0  10   9      181.72      199.80     25.73 o
   1  10   9        3.04      -14.10     14.10 o
  -7  11   9       81.55      101.12     16.33 o
  -6  11   9      630.03      702.10     26.26 o
  -5  11   9     1298.99     1369.73     37.29 o
  -4  11   9      542.28      537.41     35.57 o
  -3  11   9      167.62      184.80     25.51 o
  -2  11   9        3.35       -4.92     13.87 o
  -1  11   9        4.74        4.25     14.99 o
   0  11   9        6.31        1.34     15.66 o
   1  11   9      136.84      104.48     22.15 o
  -6  12   9       43.28       49.73      9.11 o
  -5  12   9       25.24       30.54     27.41 o
  -4  12   9      652.57      689.10     42.29 o
  -3  12   9       72.27       68.46     20.14 o
  -2  12   9      197.88      187.71     26.18 o
  -1  12   9       30.87       22.60     18.35 o
   0  12   9        2.27       11.03      9.44 o
  -4  13   9     1680.63     1777.94     47.71 o
  -3  13   9      553.66      566.77     26.10 o
  -2  13   9       43.81       44.84     11.58 o
  -1  13   9        2.36       10.20      9.52 o
 -10   0  10       21.87       27.07     12.08 o
  -9   0  10      187.45      164.44     18.57 o
  -8   0  10      158.96      160.36     11.45 o
  -7   0  10     1045.20     1046.60     22.17 o
  -6   0  10     5869.51     5961.03     77.32 o
  -5   0  10     2095.40     2189.73     43.29 o
  -4   0  10      423.28      451.51     25.51 o
  -3   0  10     2751.97     2878.22     49.80 o
  -2   0  10      502.38      480.91     15.86 o
  -1   0  10     2677.87     2534.63     45.01 o
   0   0  10     4143.75     3996.45     64.63 o
   1   0  10      630.36      578.35     23.27 o
   2   0  10      636.99      614.38     24.83 o
   3   0  10      447.20      444.78     22.37 o
   4   0  10       18.56       12.31      8.73 o
 -10   1  10       47.85       42.96     12.75 o
  -9   1  10      464.04      423.31     26.18 o
  -8   1  10      801.98      824.54     17.22 o
  -7   1  10      267.93      267.83      8.61 o
  -6   1  10     1623.91     1584.68     21.69 o
  -5   1  10      452.76      416.00      9.98 o
  -4   1  10       25.49       17.36      4.55 o
  -3   1  10      396.40      406.92     12.74 o
  -2   1  10     1111.53     1073.57     17.63 o
  -1   1  10     2123.58     2127.33     28.03 o
   0   1  10      481.71      463.57     12.37 o
   1   1  10      101.00      104.08      6.95 o
   2   1  10      113.41      111.85     14.65 o
   3   1  10      357.67      347.62     14.21 o
   4   1  10       49.07       66.55      8.61 o
 -10   2  10       16.10       23.94     11.86 o
  -9   2  10      131.65      163.55     19.02 o
  -8   2  10      143.75      138.22     11.61 o
  -7   2  10     2352.10     2340.84     41.74 o
  -6   2  10     1004.47     1050.85     18.97 o
  -5   2  10      864.38      853.46     14.57 o
  -4   2  10      384.10      371.00     13.37 o
  -3   2  10      470.04      454.25      9.97 o
  -2   2  10      458.64      440.65     10.88 o
  -1   2  10        4.61        7.69      3.58 o
   0   2  10     2557.16     2563.89     36.74 o
   1   2  10     2706.25     2601.13     37.36 o
   2   2  10      216.38      235.44      9.33 o
   3   2  10      294.57      295.43     12.95 o
   4   2  10      463.11      488.04     17.58 o
 -10   3  10      136.43      126.19     18.12 o
  -9   3  10        5.63        7.83      9.17 o
  -8   3  10      187.58      199.85     14.08 o
  -7   3  10      295.88      305.85     15.42 o
  -6   3  10        2.14       -2.23      5.97 o
  -5   3  10     1682.43     1623.14     34.24 o
  -4   3  10      920.78      901.29     22.92 o
  -3   3  10      209.74      236.87      8.27 o
  -2   3  10      829.69      812.48     15.80 o
  -1   3  10        5.77       14.58      3.15 o
   0   3  10      297.48      329.08      9.20 o
   1   3  10       39.05       36.06      5.18 o
   2   3  10        0.27       -2.05      3.57 o
   3   3  10      932.49      951.31     23.59 o
   4   3  10        5.24       10.03      6.49 o
 -10   4  10      697.86      687.98     35.13 o
  -9   4  10      123.81      125.52     17.23 o
  -8   4  10      204.98      225.54     17.45 o
  -7   4  10       30.95       48.98      9.14 o
  -6   4  10     1539.08     1501.18     34.74 o
  -5   4  10        7.73        9.81      6.33 o
  -4   4  10      285.06      262.45     13.91 o
  -3   4  10      638.84      627.32     15.55 o
  -2   4  10     1122.60     1210.99     35.55 o
  -1   4  10      849.21      886.61     17.12 o
   0   4  10      818.71      738.26     16.12 o
   1   4  10      376.52      367.55     11.26 o
   2   4  10        2.38        2.26      4.07 o
   3   4  10       27.85       29.84      6.94 o
   4   4  10      334.67      383.94     15.06 o
  -9   5  10        3.72       28.64     11.63 o
  -8   5  10        1.00        6.37      7.58 o
  -7   5  10      164.04      185.45     14.53 o
  -6   5  10      144.12      135.36     12.29 o
  -5   5  10        0.01        2.15      6.16 o
  -4   5  10      774.47      681.60     21.70 o
  -3   5  10      101.49       90.35     10.85 o
  -2   5  10        1.50        3.18      4.26 o
  -1   5  10      375.46      354.95      8.67 o
   0   5  10       65.19       71.48      9.29 o
   1   5  10      237.58      240.42      9.40 o
   2   5  10      178.51      175.86      9.64 o
   3   5  10       54.69       65.03      7.42 o
  -9   6  10      430.76      459.10     28.41 o
  -8   6  10        1.97        6.88     20.36 o
  -7   6  10       57.67       55.28      9.83 o
  -6   6  10       33.03       25.55      7.96 o
  -5   6  10       47.17       40.83      8.80 o
  -4   6  10      157.51      170.22     13.49 o
  -3   6  10     2906.75     2925.96     43.76 o
  -2   6  10     1622.46     1750.89     44.86 o
  -1   6  10     1121.29     1068.79     28.88 o
   0   6  10      231.22      231.84     20.14 o
   1   6  10       33.64       37.63      8.59 o
   2   6  10       78.29       76.38      9.17 o
   3   6  10        3.45        2.98      4.40 o
  -9   7  10       79.22       89.05     16.56 o
  -8   7  10       42.32       51.87     10.80 o
  -7   7  10       68.52       72.14     11.16 o
  -6   7  10       14.56       10.89      9.51 o
  -5   7  10        3.42        7.01      7.18 o
  -4   7  10       24.59       16.82      7.70 o
  -3   7  10      225.44      192.86     23.27 o
  -2   7  10      427.93      434.81     18.49 o
  -1   7  10       14.89        1.53      6.70 o
   0   7  10      109.27      131.66     12.69 o
   1   7  10      394.24      377.16     23.94 o
   2   7  10       62.93       74.50     15.21 o
   3   7  10      349.46      355.07     26.18 o
  -8   8  10      171.71      162.49     20.02 o
  -7   8  10      377.22      402.44     21.81 o
  -6   8  10      398.60      387.82     18.96 o
  -5   8  10      113.46      130.46     13.28 o
  -4   8  10      534.33      547.66     21.28 o
  -3   8  10      323.00      274.07     27.30 o
  -2   8  10      143.02      136.25     21.03 o
  -1   8  10       28.92       32.44     14.99 o
   0   8  10     1340.55     1359.64     53.03 o
   1   8  10      449.15      431.58     30.88 o
  -8   9  10     1354.66     1366.19     38.13 o
  -7   9  10       26.44       17.75      8.74 o
  -6   9  10     1103.48     1116.46     32.36 o
  -5   9  10      228.89      233.14     16.98 o
  -4   9  10        1.86       -4.92     13.20 o
  -3   9  10     1139.37     1131.20     49.22 o
  -2   9  10        6.90       -6.26     13.20 o
  -1   9  10     1817.90     1892.35     66.90 o
   0   9  10     1846.00     1782.49     64.88 o
   1   9  10      296.23      280.56     29.31 o
  -7  10  10       35.58       46.75     11.46 o
  -6  10  10      317.43      365.16     20.11 o
  -5  10  10     1171.88     1177.59     33.86 o
  -4  10  10        2.38      -11.63     14.32 o
  -3  10  10        6.89        0.89     14.32 o
  -2  10  10      467.84      491.10     34.23 o
  -1  10  10      498.76      466.26     34.46 o
   0  10  10       92.89      111.64     22.60 o
   1  10  10      109.48       91.06     21.70 o
  -6  11  10        3.42       -8.20      8.20 o
  -5  11  10      648.17      659.26     25.84 o
  -4  11  10      252.18      247.45     29.09 o
  -3  11  10      259.88      240.51     28.86 o
  -2  11  10      196.54      191.29     26.62 o
  -1  11  10       20.80       -7.83     14.99 o
   0  11  10       61.52       59.07     20.14 o
  -5  12  10        7.13       12.55      9.58 o
  -4  12  10      114.66      115.67     25.06 o
  -3  12  10       74.96       59.07     20.58 o
  -2  12  10        2.27       -2.01     17.23 o
  -1  12  10        1.82      -10.29     15.89 o
  -9   1  11     1811.08     2063.28     63.76 o
  -8   1  11     1299.32     1314.38     31.60 o
  -7   1  11       92.71      110.17      8.60 o
  -6   1  11      194.78      197.21     10.41 o
  -5   1  11       13.72       16.82      5.11 o
  -4   1  11       22.95       21.96      5.20 o
  -3   1  11       29.69       32.18      5.41 o
  -2   1  11     3373.99     3177.29     39.00 o
  -1   1  11     3209.02     3035.02     37.61 o
   0   1  11      360.98      355.92     11.27 o
   1   1  11      221.98      210.37      9.46 o
   2   1  11      158.15      175.23     15.44 o
   3   1  11       66.16       57.14      7.93 o
 -10   2  11        1.49        3.36      9.62 o
  -9   2  11      294.67      290.63     25.51 o
  -8   2  11        8.22        6.60      6.59 o
  -7   2  11      779.39      802.51     23.81 o
  -6   2  11     2495.74     2413.33     42.59 o
  -5   2  11       20.44       18.65      5.38 o
  -4   2  11     1794.43     1734.04     30.07 o
  -3   2  11      862.32      871.40     19.51 o
  -2   2  11      240.27      285.73     14.77 o
  -1   2  11        0.90       -1.03      3.57 o
   0   2  11      131.39      120.65     10.74 o
   1   2  11     1203.27     1180.02     27.04 o
   2   2  11      388.96      415.03     15.16 o
   3   2  11      136.57      148.25     21.70 o
 -10   3  11      215.24      257.74     25.06 o
  -9   3  11       25.20       35.13     11.63 o
  -8   3  11      691.52      691.16     32.11 o
  -7   3  11     1442.21     1392.33     45.31 o
  -6   3  11        8.09       10.55      6.72 o
  -5   3  11      326.72      338.67     17.00 o
  -4   3  11      138.87      176.19     12.77 o
  -3   3  11     3624.16     3362.28     88.38 o
  -2   3  11     1073.39      991.77     25.96 o
  -1   3  11       73.86       65.22      6.32 o
   0   3  11     1026.48     1023.63     20.34 o
   1   3  11     1376.29     1366.74     41.07 o
   2   3  11        1.88        1.01      5.93 o
   3   3  11      166.12      172.50     11.72 o
 -10   4  11      174.25      209.19     23.27 o
  -9   4  11        0.47        0.67      9.17 o
  -8   4  11      197.08      203.35     14.92 o
  -7   4  11        7.34       -5.43      6.77 o
  -6   4  11        6.91       14.50      7.26 o
  -5   4  11       72.67       73.11     21.59 o
  -4   4  11       47.65       56.13      8.73 o
  -3   4  11      117.88      117.40     13.42 o
  -2   4  11      299.93      314.99     18.35 o
  -1   4  11       30.19       24.98      7.03 o
   0   4  11        7.28        8.29      5.07 o
   1   4  11       46.71       47.55      6.04 o
   2   4  11       14.22       16.51     10.29 o
   3   4  11      374.50      392.35     15.27 o
  -9   5  11      218.68      236.71     23.49 o
  -8   5  11      151.77      166.75     36.58 o
  -7   5  11       12.69       11.19      8.05 o
  -6   5  11     1082.87     1080.88     29.91 o
  -5   5  11     3375.81     3344.08     61.41 o
  -4   5  11      118.76      128.47     22.49 o
  -3   5  11        8.66       -2.46      5.49 o
  -2   5  11      741.67      777.52     26.74 o
  -1   5  11      319.99      377.69     17.19 o
   0   5  11       87.12      108.81     11.31 o
   1   5  11        1.73        6.29      4.06 o
   2   5  11     1693.00     1761.27     62.65 o
   3   5  11      820.21      815.60     72.83 o
  -9   6  11        9.71       18.57     11.19 o
  -8   6  11      136.07      123.99     21.48 o
  -7   6  11      250.32      224.42     16.33 o
  -6   6  11      111.82      110.63     17.00 o
  -5   6  11      246.48      262.31     15.64 o
  -4   6  11      314.03      311.47     16.18 o
  -3   6  11        2.07        3.21      6.32 o
  -2   6  11      182.76      142.15     12.68 o
  -1   6  11       43.51       23.30      7.59 o
   0   6  11       23.08       24.65      7.84 o
   1   6  11        1.52       -2.14      9.40 o
   2   6  11       11.36       13.40      5.48 o
  -9   7  11       74.21       60.18     15.21 o
  -8   7  11       95.96      100.89     18.46 o
  -7   7  11      972.69      941.74     29.43 o
  -6   7  11      229.46      244.39     16.01 o
  -5   7  11       47.66       51.84      9.89 o
  -4   7  11      946.75     1004.85     29.14 o
  -3   7  11     1940.72     1807.55     63.54 o
  -2   7  11      198.60      195.99     23.94 o
  -1   7  11      135.50      115.46     12.19 o
   0   7  11       62.74       75.66     11.24 o
   1   7  11      653.97      647.59     24.08 o
   2   7  11       67.79       61.97     15.44 o
  -8   8  11       26.97       15.33     10.18 o
  -7   8  11       97.16       67.22     11.58 o
  -6   8  11      479.98      523.07     22.15 o
  -5   8  11        0.94        9.53      8.11 o
  -4   8  11      448.45      546.19     21.99 o
  -3   8  11       85.03       82.78     20.14 o
  -2   8  11        0.13       -2.91     14.32 o
  -1   8  11       88.45      125.74     22.37 o
   0   8  11       27.13       28.64     15.89 o
   1   8  11      598.21      547.48     34.68 o
  -8   9  11       32.62       28.51     10.63 o
  -7   9  11       71.88       76.19     14.21 o
  -6   9  11      396.32      384.83     20.74 o
  -5   9  11     1026.45     1051.80     32.14 o
  -4   9  11      454.17      433.55     20.96 o
  -3   9  11       19.03       20.58     16.78 o
  -2   9  11      360.41      398.47     35.13 o
  -1   9  11      540.55      655.54     40.27 o
   0   9  11       69.28       53.25     19.24 o
   1   9  11      139.75      114.78     21.93 o
  -7  10  11      145.29      121.71     14.53 o
  -6  10  11        0.08       -3.81     15.55 o
  -5  10  11       32.23       29.47     10.62 o
  -4  10  11       27.16        0.45     16.33 o
  -3  10  11      293.18      290.63     31.10 o
  -2  10  11      233.41      210.98     27.52 o
  -1  10  11       22.49       44.75     19.46 o
   0  10  11      115.67       81.44     21.70 o
  -6  11  11       33.92       45.32     14.54 o
  -5  11  11       18.28       22.54     10.43 o
  -4  11  11       78.85       61.75     21.03 o
  -3  11  11        6.33        0.22     16.56 o
  -2  11  11      815.75      915.07     49.89 o
  -1  11  11     1950.15     1968.64     74.06 o
  -4  12  11       91.29       64.88     22.15 o
  -3  12  11      219.44      195.10     28.86 o
  -2  12  11       73.59       81.89     23.04 o
  -8   0  12      267.40      245.66     19.46 o
  -7   0  12     2673.80     2678.33     72.71 o
  -6   0  12       83.11       74.95     13.65 o
  -5   0  12      967.42      961.16     37.81 o
  -4   0  12     1296.20     1333.91     46.54 o
  -3   0  12     1232.20     1232.33     44.97 o
  -2   0  12     4224.80     4103.26    117.80 o
  -1   0  12     3116.25     3103.92     55.51 o
   0   0  12      394.60      370.73     36.69 o
   1   0  12     1135.24     1114.42     37.59 o
   2   0  12       87.86       74.95     12.31 o
   3   0  12      570.39      611.69     29.09 o
  -8   1  12      650.41      644.58     30.20 o
  -7   1  12      291.53      251.47     14.54 o
  -6   1  12      599.05      585.36     20.55 o
  -5   1  12       23.30       23.03      7.48 o
  -4   1  12      402.67      423.64     29.42 o
  -3   1  12       15.89        9.60      5.03 o
  -2   1  12     1223.34     1229.41     20.62 o
  -1   1  12       47.31       45.96      5.34 o
   0   1  12      142.13      138.33      8.63 o
   1   1  12        1.76       -4.32      4.82 o
   2   1  12      542.56      533.57     18.17 o
   3   1  12      322.19      334.98     15.28 o
  -8   2  12        2.40        6.94     10.52 o
  -7   2  12      402.37      440.21     18.25 o
  -6   2  12       42.21       62.60     17.23 o
  -5   2  12      544.23      526.42     20.05 o
  -4   2  12     1617.96     1600.27     37.33 o
  -3   2  12     2135.11     2028.84     34.41 o
  -2   2  12       57.36       66.16      8.87 o
  -1   2  12       52.74       51.35      8.15 o
   0   2  12      474.42      465.49     13.73 o
   1   2  12      347.87      348.20     11.98 o
   2   2  12        1.78       -2.68      5.00 o
   3   2  12        7.65       -0.85      5.71 o
  -9   3  12      155.25      146.99     19.02 o
  -8   3  12      286.63      298.90     20.81 o
  -7   3  12      195.09      213.99     15.48 o
  -6   3  12     1000.52      973.92     27.71 o
  -5   3  12      497.39      553.74     29.98 o
  -4   3  12      410.39      381.02     25.73 o
  -3   3  12      296.48      286.41     14.61 o
  -2   3  12       10.71        0.53      7.61 o
  -1   3  12      382.48      376.00     12.38 o
   0   3  12      259.48      272.70     11.49 o
   1   3  12       15.07       13.65      4.91 o
   2   3  12      363.79      378.09     15.21 o
  -9   4  12      284.71      319.49     25.06 o
  -8   4  12      343.22      344.95     17.76 o
  -7   4  12      178.55      197.87     29.53 o
  -6   4  12      299.51      324.64     22.82 o
  -5   4  12      350.79      361.56     25.95 o
  -4   4  12      794.11      800.08     37.36 o
  -3   4  12       33.12       32.60      8.05 o
  -2   4  12      318.42      263.61     16.67 o
  -1   4  12      218.33      237.55     18.68 o
   0   4  12      589.77      580.75     15.45 o
   1   4  12      525.16      508.95     18.08 o
   2   4  12      343.26      364.47     41.50 o
  -9   5  12      174.58      178.09     21.70 o
  -8   5  12      108.77      101.54     29.09 o
  -7   5  12       64.12       57.69     13.31 o
  -6   5  12       49.24       50.77      9.97 o
  -5   5  12      493.97      472.75     31.32 o
  -4   5  12       14.87        0.67     11.63 o
  -3   5  12        5.68        8.81      7.16 o
  -2   5  12      182.93      160.45     13.22 o
  -1   5  12       35.48       35.40      8.76 o
   0   5  12       40.75       50.29      9.33 o
   1   5  12        0.32        7.42      4.67 o
   2   5  12        0.93       -5.15     11.41 o
  -9   6  12      523.32      601.85     34.23 o
  -8   6  12      464.12      520.51     68.35 o
  -7   6  12     1196.90     1185.12     33.59 o
  -6   6  12      265.78      276.13     50.00 o
  -5   6  12      126.10      119.92     20.36 o
  -4   6  12        7.11       23.49     13.87 o
  -3   6  12        1.57        7.16     12.98 o
  -2   6  12      235.10      219.49     15.64 o
  -1   6  12      874.94      908.71     27.93 o
   0   6  12      853.81      864.40     27.60 o
   1   6  12      606.00      622.37     33.67 o
   2   6  12      294.03      276.31     25.95 o
  -8   7  12      140.61      151.08     15.43 o
  -7   7  12       20.83        9.88      8.69 o
  -6   7  12       96.75       86.61     24.50 o
  -5   7  12       68.88       62.20     19.02 o
  -4   7  12        0.02       -8.73     13.42 o
  -3   7  12       67.02       55.49     17.90 o
  -2   7  12        1.89       -8.95     12.98 o
  -1   7  12       16.46       -6.04     12.31 o
   0   7  12      420.40      418.77     20.48 o
   1   7  12       45.72       55.71     14.32 o
  -8   8  12      456.64      457.33     22.68 o
  -7   8  12      456.98      495.41     43.07 o
  -6   8  12      291.35      297.48     18.37 o
  -5   8  12        5.68       -7.83     14.99 o
  -4   8  12      652.74      707.90     41.61 o
  -3   8  12      579.32      666.51     39.38 o
  -2   8  12        1.84      -11.19     14.10 o
  -1   8  12       15.77        3.58     14.32 o
   0   8  12      294.92      304.73     30.88 o
  -7   9  12        1.08       -1.07      9.28 o
  -6   9  12        0.39       -0.02      8.64 o
  -5   9  12      109.02      117.24     23.72 o
  -4   9  12     1364.77     1459.87     61.75 o
  -3   9  12        1.22       -9.62     14.99 o
  -2   9  12     1293.84     1298.11     56.83 o
  -1   9  12     1247.68     1268.80     55.49 o
   0   9  12       49.16       71.15     20.58 o
  -6  10  12       33.89       -8.95     16.78 o
  -5  10  12      853.20      948.63     50.34 o
  -4  10  12       74.35       88.60     23.04 o
  -3  10  12       38.70       34.90     19.69 o
  -2  10  12      553.37      534.73     38.71 o
  -1  10  12     1416.38     1497.23     63.32 o
  -5  11  12      202.96      210.31     31.10 o
  -4  11  12      144.79      158.85     27.52 o
  -3  11  12      238.13      183.69     28.86 o
  -2  11  12       86.21       85.02     23.27 o
  -8   1  13       44.06       57.97      9.25 o
  -7   1  13      306.48      296.70     18.01 o
  -6   1  13      952.31      947.88     27.52 o
  -5   1  13     2219.36     2068.13     50.90 o
  -4   1  13      512.99      501.03     20.33 o
  -3   1  13      117.87      105.96     10.79 o
  -2   1  13      251.80      255.11     14.79 o
  -1   1  13      115.49      117.78      8.52 o
   0   1  13        1.72        7.47      4.66 o
   1   1  13       29.53       25.38      6.75 o
   2   1  13      534.98      557.72     19.41 o
  -8   2  13      939.03      969.22     39.60 o
  -7   2  13      198.57      201.14     20.81 o
  -6   2  13      226.63      232.52     15.88 o
  -5   2  13       29.88       21.59      8.23 o
  -4   2  13       30.90       34.20      8.61 o
  -3   2  13       98.14      124.21     21.81 o
  -2   2  13     1008.65     1027.47     27.84 o
  -1   2  13      151.77      146.26      9.28 o
   0   2  13      938.28      936.27     20.71 o
   1   2  13       68.74       70.05      7.65 o
   2   2  13       40.52       26.78      7.13 o
  -8   3  13       14.57        2.01     12.31 o
  -7   3  13      272.19      304.73     26.40 o
  -6   3  13      899.52      755.78     36.02 o
  -5   3  13      153.55      164.67     20.36 o
  -4   3  13      339.97      350.82     25.73 o
  -3   3  13     1067.31     1119.14     49.22 o
  -2   3  13      353.19      365.62     23.27 o
  -1   3  13        3.34        5.77      4.64 o
   0   3  13       42.99       56.98      7.10 o
   1   3  13      875.85      906.45     20.60 o
   2   3  13      381.56      371.52     16.67 o
  -9   4  13       77.77       89.05     17.68 o
  -8   4  13       30.32       19.02     13.87 o
  -7   4  13      240.93      220.60     24.16 o
  -6   4  13      697.95      605.43     33.34 o
  -5   4  13       20.65       24.61     13.20 o
  -4   4  13     1427.15     1336.81     50.79 o
  -3   4  13      337.04      295.44     28.08 o
  -2   4  13       80.34       85.86     11.07 o
  -1   4  13        4.42       12.36      9.84 o
   0   4  13       11.23        8.92      5.58 o
   1   4  13      240.89      227.81     12.66 o
  -9   5  13      443.72      467.16     31.32 o
  -8   5  13      778.82      773.90     39.38 o
  -7   5  13        4.41       14.99     13.65 o
  -6   5  13       17.94       21.25     13.65 o
  -5   5  13       87.80       94.86     18.35 o
  -4   5  13      514.93      540.77     33.78 o
  -3   5  13      253.48      234.52     16.15 o
  -2   5  13      610.03      626.02     37.03 o
  -1   5  13     1535.45     1636.22     39.48 o
   0   5  13      296.88      303.24     24.72 o
   1   5  13       32.83       33.72      6.87 o
  -9   6  13       22.15       11.19     16.11 o
  -8   6  13      103.66       82.56     19.46 o
  -7   6  13       75.62      106.27     21.48 o
  -6   6  13      701.88      664.04     37.81 o
  -5   6  13      130.89      136.03     21.93 o
  -4   6  13      756.67      717.07     38.93 o
  -3   6  13      123.66      102.92     20.14 o
  -2   6  13      144.14      163.00     14.40 o
  -1   6  13        7.43        4.59      7.73 o
   0   6  13      162.27      175.35     15.41 o
   1   6  13       17.21       12.08     11.63 o
  -8   7  13       89.82      116.57     22.60 o
  -7   7  13      267.37      215.68     27.52 o
  -6   7  13       36.24       19.69     17.23 o
  -5   7  13      172.29      131.56     22.60 o
  -4   7  13        4.25       -5.37     13.65 o
  -3   7  13     1611.58     1676.44     63.32 o
  -2   7  13     1507.16     1481.12     59.07 o
  -1   7  13      296.60      236.71     26.40 o
   0   7  13      180.88      181.00     24.39 o
  -8   8  13      182.46      227.99     29.53 o
  -7   8  13      148.20      160.64     26.40 o
  -6   8  13       11.44      -15.21     15.21 o
  -5   8  13       68.32       42.06     19.24 o
  -4   8  13       25.56       23.49     17.45 o
  -3   8  13      535.20      535.84     37.14 o
  -2   8  13      953.18      953.11     47.43 o
  -1   8  13       75.74       66.67     19.69 o
   0   8  13      887.37      761.82     42.06 o
  -7   9  13        9.44       -2.46     18.79 o
  -6   9  13      103.36       83.90     23.27 o
  -4   9  13      108.44      123.95     24.16 o
  -3   9  13       49.62       70.70     21.25 o
  -2   9  13      292.61      318.37     32.89 o
  -1   9  13      355.07      333.59     34.46 o
  -6  10  13        8.02       -0.67     19.02 o
  -5  10  13       18.70       23.04     19.69 o
  -4  10  13       62.70       58.62     21.93 o
  -3  10  13       98.30       69.13     22.37 o
  -2  10  13        7.39        3.36     17.90 o
  -8   0  14     2949.40     2948.15     81.22 o
  -7   0  14      307.29      274.75     24.39 o
  -6   0  14      171.43      172.95     19.91 o
  -5   0  14      938.00      948.19     40.50 o
  -4   0  14      238.31      224.63     23.04 o
  -3   0  14     2053.14     2059.70     66.23 o
  -2   0  14       50.57       46.92      9.17 o
  -1   0  14     2393.70     2441.10     49.02 o
   0   0  14     1837.83     1817.84     54.37 o
   1   0  14      297.91      308.75     21.03 o
  -9   1  14       13.36        5.15     10.52 o
  -8   1  14        4.38       25.43     11.52 o
  -7   1  14       24.11       25.03      8.77 o
  -6   1  14      795.20      694.51     23.96 o
  -5   1  14        7.30        7.38      7.43 o
  -4   1  14      268.81      248.80     16.91 o
  -3   1  14      291.44      289.23     12.88 o
  -2   1  14      422.88      401.32     13.69 o
  -1   1  14       40.01       45.92      6.71 o
   0   1  14       63.18       72.24     10.12 o
   1   1  14       46.69       66.31      9.17 o
  -9   2  14      106.02      122.38     18.57 o
  -8   2  14       40.34       37.59     13.87 o
  -7   2  14      933.06      925.81     40.27 o
  -6   2  14      549.25      582.16     31.77 o
  -5   2  14       98.17       94.64     17.00 o
  -4   2  14       87.71       91.28     16.78 o
  -3   2  14      842.88      834.31     25.56 o
  -2   2  14      360.85      321.51     16.11 o
  -1   2  14       43.27       50.30      6.91 o
   0   2  14       31.62       50.48      6.81 o
   1   2  14     1128.66     1137.64     28.89 o
  -9   3  14      233.67      209.64     23.04 o
  -8   3  14        1.22       -6.49     10.96 o
  -7   3  14      217.57      225.97     23.72 o
  -6   3  14       97.05      105.60     18.35 o
  -5   3  14      117.99      147.66     20.58 o
  -4   3  14       31.09       27.52     13.42 o
  -3   3  14       48.63       23.88      8.01 o
  -2   3  14      714.71      703.16     27.85 o
  -1   3  14      306.58      336.32     12.97 o
   0   3  14      244.47      246.94     22.40 o
   1   3  14      291.45      297.77     14.49 o
  -9   4  14        1.45       11.86     13.87 o
  -8   4  14      277.27      247.00     25.51 o
  -7   4  14       20.08       11.63     13.20 o
  -6   4  14       25.96       11.86     12.98 o
  -5   4  14     1281.70     1268.13     50.56 o
  -4   4  14     1850.34     1997.28     67.12 o
  -3   4  14      445.51      419.38     26.96 o
  -2   4  14        6.76       -3.33      7.07 o
  -1   4  14       31.47       29.59     10.74 o
   0   4  14       63.99       65.95      9.01 o
   1   4  14      102.21      101.93     17.90 o
  -9   5  14       74.46       41.84     16.78 o
  -8   5  14       27.10       32.67     16.33 o
  -7   5  14        4.68       -5.37     13.42 o
  -6   5  14      133.74      137.37     21.48 o
  -5   5  14       50.88       61.53     17.00 o
  -4   5  14       19.21        0.67     13.20 o
  -3   5  14      180.28      179.33     18.46 o
  -2   5  14        6.49       16.28      8.28 o
  -1   5  14      191.50      205.21     16.33 o
   0   5  14       14.56       21.97      8.65 o
  -8   6  14      210.38      208.74     26.85 o
  -7   6  14       24.11       30.20     17.00 o
  -6   6  14       42.21       32.22     16.33 o
  -5   6  14      605.76      602.07     37.36 o
  -4   6  14     1047.09      997.86     47.43 o
  -3   6  14      829.52      836.32     43.18 o
  -2   6  14      252.60      293.99     29.76 o
  -1   6  14       79.61       84.88     12.10 o
   0   6  14        1.20       -2.20      7.61 o
  -8   7  14        2.59      -11.19     15.66 o
  -7   7  14        9.06       -2.24     16.78 o
  -6   7  14      242.43      234.25     29.31 o
  -5   7  14       21.59       23.04     17.23 o
  -4   7  14      161.49      138.49     23.49 o
  -3   7  14        0.19       -1.34     14.77 o
  -2   7  14      116.72      111.42     21.03 o
  -1   7  14      240.71      261.10     29.53 o
  -7   8  14       82.79       90.84     23.04 o
  -6   8  14      993.46     1070.57     53.25 o
  -5   8  14      333.78      317.70     33.34 o
  -4   8  14      332.97      417.27     34.68 o
  -3   8  14      525.57      547.25     38.26 o
  -2   8  14      485.40      484.16     36.47 o
  -1   8  14       51.55       36.69     17.45 o
  -6   9  14      348.15      389.97     39.38 o
  -5   9  14      779.47      780.39     47.66 o
  -4   9  14        0.14      -14.54     14.54 o
  -3   9  14        8.27      -13.20     14.99 o
  -2   9  14      194.19      194.43     28.64 o
  -9   1  15      197.36      196.22     21.48 o
  -8   1  15      213.81      224.85     23.04 o
  -7   1  15       53.63       54.37     14.10 o
  -6   1  15       71.02       60.30     16.44 o
  -5   1  15       69.41       56.42     11.63 o
  -4   1  15      193.90      192.99     18.57 o
  -3   1  15      160.72      170.72     11.61 o
  -2   1  15      355.22      350.95     13.43 o
  -1   1  15     1502.45     1449.09     28.58 o
   0   1  15      482.64      500.22     19.09 o
  -9   2  15       17.77       13.42     12.31 o
  -8   2  15      115.92      119.70     18.57 o
  -7   2  15      116.32      118.58     19.24 o
  -6   2  15      186.43      161.98     20.81 o
  -5   2  15       31.11       35.13     13.87 o
  -4   2  15      885.51      886.66     41.61 o
  -3   2  15      712.68      705.67     24.26 o
  -2   2  15        0.56       -3.35     13.09 o
  -1   2  15      348.94      347.09     13.69 o
   0   2  15      147.11      163.55     10.79 o
  -9   3  15        5.26       14.99     12.75 o
  -8   3  15        9.76       17.00     12.53 o
  -7   3  15     1357.58     1382.46     53.25 o
  -6   3  15      776.67      718.86     37.59 o
  -5   3  15       10.91        0.45     11.63 o
  -4   3  15        3.51       -7.61     11.19 o
  -3   3  15      163.44      128.70     13.11 o
  -2   3  15      110.60      103.91     11.93 o
  -1   3  15      107.26      125.48     12.89 o
   0   3  15      648.15      634.34     18.22 o
  -8   4  15      216.43      219.26     24.83 o
  -7   4  15      462.20      436.06     31.55 o
  -6   4  15      262.91      287.72     28.86 o
  -5   4  15      994.06     1004.12     45.64 o
  -4   4  15       44.44       28.86     14.32 o
  -3   4  15      157.92      151.70     19.91 o
  -2   4  15       57.48       50.77     11.41 o
  -1   4  15       23.71       30.52      9.13 o
   0   4  15      449.00      457.76     37.92 o
  -8   5  15      377.50      383.26     31.32 o
  -7   5  15      523.27      530.47     34.68 o
  -6   5  15       64.60       61.53     17.68 o
  -5   5  15      869.00      962.28     46.54 o
  -4   5  15     1240.55     1272.16     54.14 o
  -3   5  15        6.83       -1.57     13.87 o
  -2   5  15      125.96      139.69     14.65 o
  -1   5  15      109.07      123.75     14.04 o
  -8   6  15        9.53       -9.17     14.54 o
  -7   6  15      544.18      552.62     36.47 o
  -6   6  15        1.14      -12.75     12.75 o
  -5   6  15      569.48      538.98     37.14 o
  -4   6  15       85.05       81.22     20.58 o
  -3   6  15      701.27      716.62     41.61 o
  -2   6  15       10.70       -1.79     14.10 o
  -1   6  15      154.40      188.38     25.06 o
  -7   7  15     1421.52     1452.93     61.75 o
  -6   7  15     1730.92     1733.94     67.57 o
  -5   7  15      210.53      153.26     25.06 o
  -4   7  15        9.39        3.80     15.66 o
  -3   7  15        8.15        4.70     14.99 o
  -2   7  15       12.42      -13.20     13.20 o
  -6   8  15      176.02      178.76     28.19 o
  -5   8  15       31.03       16.11     18.12 o
  -4   8  15      365.09      384.38     36.69 o
  -3   8  15      143.42      143.86     25.06 o
  -8   0  16      397.34      402.27     27.97 o
  -7   0  16      114.64      107.17     18.12 o
  -6   0  16        1.21        3.36     10.74 o
  -5   0  16      115.64      113.88     19.69 o
  -4   0  16      850.50      861.83     41.84 o
  -3   0  16     1429.10     1477.54     57.05 o
  -2   0  16       99.51      115.45     16.33 o
  -1   0  16        1.83       12.31      9.84 o
  -8   1  16        8.21       28.19     13.42 o
  -7   1  16      464.97      460.37     21.27 o
  -6   1  16        1.28        0.94      7.71 o
  -5   1  16        4.18        3.85      8.19 o
  -4   1  16       22.72       41.08     13.87 o
  -3   1  16      188.19      199.80     24.16 o
  -2   1  16      575.00      564.80     24.39 o
  -1   1  16      117.36      122.99     11.79 o
  -8   2  16      229.45      209.86     24.61 o
  -7   2  16       34.06       29.09     13.87 o
  -6   2  16      924.90      934.09     43.40 o
  -5   2  16      360.73      381.02     28.41 o
  -4   2  16       14.49       18.12     13.65 o
  -3   2  16      639.94      623.68     29.87 o
  -2   2  16      870.72      866.85     31.21 o
  -1   2  16        1.35        4.43      5.37 o
  -8   3  16      145.41      124.17     20.58 o
  -7   3  16      243.22      240.29     25.95 o
  -6   3  16      192.60      165.79     22.82 o
  -5   3  16      378.06      381.02     29.76 o
  -4   3  16       25.06       23.72     14.10 o
  -3   3  16      559.34      583.94     23.76 o
  -2   3  16       86.94       87.33     14.21 o
  -1   3  16        6.05       14.10     11.86 o
  -8   4  16     1007.02     1037.46     47.43 o
  -7   4  16      638.28      652.19     37.81 o
  -6   4  16      125.33      130.44     21.03 o
  -5   4  16      188.26      169.59     23.94 o
  -4   4  16       21.17       26.40     14.99 o
  -3   4  16      232.82      229.55     26.62 o
  -2   4  16      169.18      179.63     15.76 o
  -7   5  16      212.15      244.54     28.64 o
  -6   5  16       92.42       83.90     19.69 o
  -5   5  16      212.45      268.93     29.53 o
  -4   5  16      108.50      120.37     21.93 o
  -3   5  16      130.09      128.65     22.82 o
  -2   5  16      191.40      205.00     16.98 o
  -7   6  16      802.72      771.44     43.40 o
  -6   6  16      110.47      123.50     24.16 o
  -5   6  16      104.69       88.15     20.58 o
  -4   6  16        8.82        7.83     14.77 o
  -3   6  16       72.75       80.99     20.58 o
  -5   7  16       62.96       61.97     20.36 o
  -4   7  16      246.11      225.30     29.31 o
  -8   1  17      282.77      296.90     27.97 o
  -7   1  17      100.59       96.43     18.35 o
  -6   1  17      217.48      214.63     17.53 o
  -5   1  17      521.15      559.34     34.68 o
  -4   1  17      146.86      131.11     20.81 o
  -3   1  17        2.15       23.49     12.53 o
  -7   2  17      143.19      165.56     22.82 o
  -6   2  17       56.74       75.40     17.45 o
  -5   2  17      157.87      169.81     23.04 o
  -4   2  17      319.80      353.72     29.76 o
  -3   2  17       46.90       40.27     15.44 o
  -7   3  17        3.14        4.70     13.87 o
  -6   3  17      897.62      964.07     46.09 o
  -5   3  17      751.26      851.98     43.63 o
  -4   3  17        9.62        1.79     12.31 o
  -3   3  17       30.58       31.32      9.78 o
  -7   4  17        0.89       -4.92     13.20 o
  -6   4  17       34.11       20.14     15.66 o
  -5   4  17        3.60       -2.01     14.10 o
  -4   4  17       91.04       91.28     19.69 o
  -6   5  17      445.16      416.37     33.11 o
  -5   5  17       25.55       37.81     16.56 o
  -6   0  18        4.40        6.49     11.63 o
  -5   0  18       22.52       40.05     14.54 o
  -6   1  18       11.34        6.49     12.75 o
  -5   1  18       51.83       66.67     17.23 o
 
